# Supplementary material for: Crystal structure and biological evaluation of 4-methyl­morpholin-4-ium 1,3-dimethyl-2,6-dioxo-5-(2,4,6-tri­nitro­phen­yl)-1,2,3,6-tetra­hydro­pyrimidin-4-olate
Source: Acta Crystallogr E Crystallogr Commun. 2015 May 30;71(Pt 6):723–5. doi: 10.1107/S2056989015010075 (PMC4459352; doi:10.1107/S2056989015010075)
Supplement: Supplementary file 1 [file e-71-00723-sup1.cif]

##############################################################################
#                                                                            #
# This CIF contains the data in a paper accepted for publication in          #
# Acta Crystallographica Section E. It conforms to the requirements of       #
# Notes for Authors for Acta Crystallographica Section E, and has been       #
# peer reviewed under the auspices of the IUCr Commission on Journals.       #
#                                                                            #
# Full details of the Crystallographic Information File format               #
# are given in the paper "The Crystallographic Information File (CIF):       #
# a New Standard Archive File for Crystallography" by S. R. Hall, F. H.      #
# Allen and I. D. Brown [Acta Cryst. (1991), A47, 655-685].                  #
#                                                                            #
# The current version of the core CIF dictionary is obtainable from          #
# ftp://ftp.iucr.org/pub/cif_core.dic.                                       #
#                                                                            #
# Software is freely available for graphical display of the structure(s)     #
# in this CIF. For information consult the CIF software page                 #
# http://www.iucr.org/resources/cif/software.                                #
#                                                                            #
# This file may be used for bona fide research purposes within the           #
# scientific community so long as proper attribution is given to the journal # 
# article from which it was obtained.                                        #
#                                                                            #
##############################################################################
data_global
_audit_creation_method     SHELXL-97
_journal_data_validation_number     ?
_journal_date_recd_electronic     2015-05-16
_journal_date_accepted     2015-05-24
_journal_name_full     'Acta Crystallographica, Section E'
_journal_year     2015
_journal_volume     71
_journal_issue      6
_journal_page_first     723
_journal_page_last     725
_journal_paper_category     GO
_journal_paper_doi     10.1107/S2056989015010075
_journal_coeditor_code     SU5140
_publ_contact_author_name     'Doraisamyraja Kalaivani'
_publ_contact_author_address
;
PG and Research Department of Chemistry
Seethalakshmi Ramaswami College
Tiruchirappalli 620 002
Tamil Nadu, India
;
_publ_contact_author_email     kalaivbalaj@yahoo.co.in
_publ_contact_author_phone        .91E-306
_publ_section_title
;\
Crystal structure and biological evaluation of 4-methylmorpholin-4-ium
1,3-dimethyl-2,6-dioxo-5-(2,4,6-trinitrophenyl)-1,2,3,6-tetrahydropyrimidin-\
4-olate
;
loop_
    _publ_author_name
    _publ_author_address
    'Jeganathan Gomathi'
;
      PG and Research Department of Chemistry
      Seethalakshmi Ramaswami College
      Tiruchirappalli 620 002, Tamil Nadu, India
;
    'Doraisamyraja Kalaivani'
;
     PG and Research Department of Chemistry
     Seethalakshmi Ramaswami College,
     Tiruchirappalli 620 002, Tamil Nadu, India
;
_publ_section_synopsis
;
In the crystal of title molecular salt, the protonated N atom of the
4-methylmorpholin-4-ium cation forms a hydrogen bond with a carbonyl O atom of
the barbiturate anion. This N---H...O hydrogen bond contributes to the good
stability of the reported salt, which exhibits noticeable anticonvulsant and
hypnotic activity.
;
data_I
_database_code_depnum_ccdc_archive 'CCDC 1006239'
_audit_creation_method     SHELXL-97
_chemical_name_systematic
;\
4-Methylmorpholin-4-ium
1,3-dimethyl-2,6-dioxo-5-(2,4,6-trinitrophenyl)-1,2,3,6-tetrahydropyrimidin-\
4-olate
;
_chemical_name_common     ?
_chemical_formula_moiety     'C5 H12 N O +, C12 H8 N5 O9 -'
_chemical_formula_sum     'C17 H20 N6 O10'
_chemical_formula_iupac     'C5 H12 N O +, C12 H8 N5 O9 -'
_chemical_formula_weight     468.39
_chemical_melting_point     ?
_symmetry_cell_setting     monoclinic
_symmetry_space_group_name_H-M     'P 21/n'
_symmetry_space_group_name_Hall     '-P 2yn'
loop_
    _symmetry_equiv_pos_as_xyz
    'x, y, z'
    '-x+1/2, y+1/2, -z+1/2'
    '-x, -y, -z'
    'x-1/2, -y-1/2, z-1/2'
_cell_length_a     12.0335(2)
_cell_length_b     12.5495(2)
_cell_length_c     14.2095(3)
_cell_angle_alpha     90.00
_cell_angle_beta     110.6190(10)
_cell_angle_gamma     90.00
_cell_volume     2008.38(6)
_cell_formula_units_Z     4
_cell_measurement_reflns_used     5001
_cell_measurement_theta_min     2.43
_cell_measurement_theta_max     30.98
_cell_measurement_temperature     293(2)
_exptl_crystal_description     block
_exptl_crystal_colour     red
_exptl_crystal_size_max     0.35
_exptl_crystal_size_mid     0.35
_exptl_crystal_size_min     0.30
_exptl_crystal_density_diffrn     1.549
_exptl_crystal_density_meas     ?
_exptl_crystal_density_method     'not measured'
_exptl_crystal_F_000     976
_exptl_absorpt_coefficient_mu     0.130
_exptl_absorpt_correction_type     multi-scan
_exptl_absorpt_process_details
;
(SADABS; Bruker, 2004)
;
_exptl_absorpt_correction_T_min     0.9436
_exptl_absorpt_correction_T_max     0.9785
_exptl_special_details     ?
_diffrn_ambient_temperature     293(2)
_diffrn_radiation_type     MoK\a
_diffrn_radiation_wavelength     0.71073
_diffrn_radiation_source     'fine-focus sealed tube'
_diffrn_radiation_monochromator     graphite
_diffrn_measurement_device_type     'Bruker Kappa APEXII CCD'
_diffrn_measurement_method     '\w and \f scan'
_diffrn_detector_area_resol_mean     ?
_diffrn_reflns_number     17785
_diffrn_reflns_av_R_equivalents     0.0218
_diffrn_reflns_av_sigmaI/netI     0.0166
_diffrn_reflns_theta_min     2.23
_diffrn_reflns_theta_max     24.98
_diffrn_reflns_theta_full     24.98
_diffrn_measured_fraction_theta_max     1.000
_diffrn_measured_fraction_theta_full     1.000
_diffrn_reflns_limit_h_min     -14
_diffrn_reflns_limit_h_max     14
_diffrn_reflns_limit_k_min     -14
_diffrn_reflns_limit_k_max     14
_diffrn_reflns_limit_l_min     -14
_diffrn_reflns_limit_l_max     16
_diffrn_standards_number     ?
_diffrn_standards_interval_count     ?
_diffrn_standards_interval_time     ?
_diffrn_standards_decay_%     ?
_refine_special_details
;
 Refinement of F^2^ against ALL reflections.  The weighted R-factor wR and
 goodness of fit S are based on F^2^, conventional R-factors R are based
 on F, with F set to zero for negative F^2^. The threshold expression of
 F^2^ > 2sigma(F^2^) is used only for calculating R-factors(gt) etc. and is
 not relevant to the choice of reflections for refinement.  R-factors based
 on F^2^ are statistically about twice as large as those based on F, and R-
 factors based on ALL data will be even larger.
;
_reflns_number_total     3531
_reflns_number_gt     3100
_reflns_threshold_expression     I>2sigma(I)
_refine_ls_structure_factor_coef     Fsqd
_refine_ls_matrix_type     full
_refine_ls_R_factor_all     0.0379
_refine_ls_R_factor_gt     0.0330
_refine_ls_wR_factor_gt     0.0893
_refine_ls_wR_factor_ref     0.0943
_refine_ls_goodness_of_fit_ref     1.018
_refine_ls_restrained_S_all     1.018
_refine_ls_number_reflns     3531
_refine_ls_number_parameters     303
_refine_ls_number_restraints     1
_refine_ls_hydrogen_treatment     mixed
_refine_ls_weighting_scheme     calc
_refine_ls_weighting_details
         'calc w=1/[\s^2^(Fo^2^)+(0.0481P)^2^+0.8436P] where P=(Fo^2^+2Fc^2^)/3'
_atom_sites_solution_hydrogens     geom
_atom_sites_solution_primary     direct
_atom_sites_solution_secondary     difmap
_refine_ls_shift/su_max     0.000
_refine_ls_shift/su_mean     0.000
_refine_diff_density_max     0.293
_refine_diff_density_min     -0.192
_refine_ls_extinction_method
;
SHELXL97 (Sheldrick, 2008)
;
_refine_ls_extinction_coef     0.0055(8)
_refine_ls_extinction_expression
                                  'Fc^*^=kFc[1+0.001xFc^2^\l^3^/sin(2\q)]^-1/4^'
loop_
    _atom_type_symbol
    _atom_type_description
    _atom_type_scat_dispersion_real
    _atom_type_scat_dispersion_imag
    _atom_type_scat_source
    'C' 'C' 0.0033 0.0016
                         'International Tables Vol C Tables 4.2.6.8 and 6.1.1.4'
    'H' 'H' 0.0000 0.0000
                         'International Tables Vol C Tables 4.2.6.8 and 6.1.1.4'
    'N' 'N' 0.0061 0.0033
                         'International Tables Vol C Tables 4.2.6.8 and 6.1.1.4'
    'O' 'O' 0.0106 0.0060
                         'International Tables Vol C Tables 4.2.6.8 and 6.1.1.4'
_computing_data_collection
;
APEX2 (Bruker, 2004)
;
_computing_cell_refinement
;
APEX2 and SAINT (Bruker, 2004)
;
_computing_data_reduction
;
SAINT and XPREP (Bruker, 2004)
;
_computing_structure_solution
;
SIR92 (Altomare <i>et al.</i>,  1993)
;
_computing_structure_refinement
;
SHELXL97 (Sheldrick, 2008)
;
_computing_molecular_graphics
;
ORTEP-3 for Windows (Farrugia, 2012) and Mercury (Macrae <i>et al.</i>,
2008)
;
_computing_publication_material
;
SHELXL97 (Sheldrick, 2008) and PLATON (Spek, 2009)
;
loop_
    _atom_site_type_symbol
    _atom_site_label
    _atom_site_fract_x
    _atom_site_fract_y
    _atom_site_fract_z
    _atom_site_U_iso_or_equiv
    _atom_site_adp_type
    _atom_site_calc_flag
    _atom_site_refinement_flags
    _atom_site_occupancy
    _atom_site_symmetry_multiplicity
    _atom_site_disorder_assembly
    _atom_site_disorder_group
    C C1 0.43707(13) 0.03855(13) 0.25436(11) 0.0302(3) Uani d . 1 1 . .
    C C2 0.38283(12) 0.12808(12) 0.27338(11) 0.0289(3) Uani d . 1 1 . .
    H H2 0.3864 0.1927 0.2425 0.035 Uiso calc R 1 1 . .
    C C3 0.32290(12) 0.11897(11) 0.33969(10) 0.0260(3) Uani d . 1 1 . .
    C C4 0.31666(12) 0.02532(11) 0.39227(10) 0.0243(3) Uani d . 1 1 . .
    C C5 0.37585(12) -0.06119(11) 0.36784(10) 0.0255(3) Uani d . 1 1 . .
    C C6 0.43254(13) -0.05755(12) 0.29902(11) 0.0293(3) Uani d . 1 1 . .
    H H6 0.4667 -0.1183 0.2833 0.035 Uiso calc R 1 1 . .
    C C7 0.25695(12) 0.01764(11) 0.46538(10) 0.0258(3) Uani d . 1 1 . .
    C C8 0.27868(13) 0.09763(12) 0.53973(10) 0.0276(3) Uani d . 1 1 . .
    C C9 0.15786(14) -0.00393(13) 0.61560(12) 0.0351(4) Uani d . 1 1 . .
    C C10 0.18464(12) -0.07197(11) 0.46323(11) 0.0266(3) Uani d . 1 1 . .
    C C11 0.06174(16) -0.16822(14) 0.54379(14) 0.0426(4) Uani d . 1 1 . .
    H H11A 0.0535 -0.2146 0.4880 0.064 Uiso calc R 1 1 . .
    H H11B -0.0151 -0.1428 0.5396 0.064 Uiso calc R 1 1 . .
    H H11C 0.0974 -0.2066 0.6056 0.064 Uiso calc R 1 1 . .
    C C12 0.23622(19) 0.16819(15) 0.68544(14) 0.0512(5) Uani d . 1 1 . .
    H H12A 0.2844 0.2243 0.6744 0.077 Uiso calc R 1 1 . .
    H H12B 0.2732 0.1402 0.7521 0.077 Uiso calc R 1 1 . .
    H H12C 0.1592 0.1958 0.6781 0.077 Uiso calc R 1 1 . .
    C C13 -0.12719(15) 0.08388(12) 0.08075(13) 0.0376(4) Uani d . 1 1 . .
    H H13A -0.0888 0.0936 0.0317 0.045 Uiso calc R 1 1 . .
    H H13B -0.1145 0.1478 0.1215 0.045 Uiso calc R 1 1 . .
    C C14 -0.25795(15) 0.06698(14) 0.02738(14) 0.0455(4) Uani d . 1 1 . .
    H H14A -0.2972 0.0616 0.0763 0.055 Uiso calc R 1 1 . .
    H H14B -0.2913 0.1274 -0.0159 0.055 Uiso calc R 1 1 . .
    C C15 -0.23768(16) -0.11649(14) 0.03294(14) 0.0455(4) Uani d . 1 1 . .
    H H15A -0.2566 -0.1813 -0.0068 0.055 Uiso calc R 1 1 . .
    H H15B -0.2785 -0.1189 0.0808 0.055 Uiso calc R 1 1 . .
    C C16 -0.10612(15) -0.11112(12) 0.08864(12) 0.0371(4) Uani d . 1 1 . .
    H H16A -0.0816 -0.1708 0.1347 0.045 Uiso calc R 1 1 . .
    H H16B -0.0648 -0.1161 0.0412 0.045 Uiso calc R 1 1 . .
    C C17 0.05704(14) 0.00254(14) 0.19529(13) 0.0408(4) Uani d . 1 1 . .
    H H17A 0.0886 -0.0586 0.2367 0.061 Uiso calc R 1 1 . .
    H H17B 0.0741 0.0656 0.2362 0.061 Uiso calc R 1 1 . .
    H H17C 0.0928 0.0083 0.1448 0.061 Uiso calc R 1 1 . .
    N N1 0.50516(12) 0.04650(12) 0.18734(11) 0.0415(4) Uani d . 1 1 . .
    N N2 0.26003(11) 0.21678(9) 0.34983(9) 0.0300(3) Uani d . 1 1 . .
    N N3 0.39089(11) -0.16271(10) 0.42314(9) 0.0287(3) Uani d . 1 1 . .
    N N4 0.22370(12) 0.08312(10) 0.61182(9) 0.0346(3) Uani d . 1 1 . .
    N N5 0.13701(11) -0.07774(10) 0.54094(10) 0.0320(3) Uani d . 1 1 . .
    N N6 -0.07361(11) -0.00932(10) 0.14601(10) 0.0285(3) Uani d D 1 1 . .
    O O1 0.53911(14) -0.03584(12) 0.16052(11) 0.0625(4) Uani d . 1 1 . .
    O O2 0.52504(14) 0.13486(12) 0.16192(13) 0.0680(4) Uani d . 1 1 . .
    O O3 0.31154(11) 0.30113(9) 0.35283(9) 0.0441(3) Uani d . 1 1 . .
    O O4 0.15911(10) 0.20924(9) 0.35025(8) 0.0373(3) Uani d . 1 1 . .
    O O5 0.37978(11) -0.24515(9) 0.37513(9) 0.0412(3) Uani d . 1 1 . .
    O O6 0.41853(10) -0.15902(9) 0.51449(8) 0.0362(3) Uani d . 1 1 . .
    O O7 0.16068(9) -0.14407(8) 0.40033(8) 0.0336(3) Uani d . 1 1 . .
    O O8 0.34225(10) 0.17649(8) 0.54788(8) 0.0358(3) Uani d . 1 1 . .
    O O9 0.11726(13) -0.01616(11) 0.68304(10) 0.0554(4) Uani d . 1 1 . .
    O O10 -0.27783(11) -0.02750(11) -0.03090(9) 0.0518(3) Uani d . 1 1 . .
    H H6A -0.1019(14) -0.0097(13) 0.1966(12) 0.033(4) Uiso d D 1 1 . .
loop_
    _atom_site_aniso_label
    _atom_site_aniso_U_11
    _atom_site_aniso_U_22
    _atom_site_aniso_U_33
    _atom_site_aniso_U_12
    _atom_site_aniso_U_13
    _atom_site_aniso_U_23
    C1 0.0272(7) 0.0396(9) 0.0254(7) -0.0018(6) 0.0114(6) 0.0027(6)
    C2 0.0295(7) 0.0289(8) 0.0265(8) -0.0053(6) 0.0078(6) 0.0037(6)
    C3 0.0282(7) 0.0240(7) 0.0246(7) -0.0022(6) 0.0078(6) -0.0017(6)
    C4 0.0258(7) 0.0248(7) 0.0204(7) -0.0042(5) 0.0058(5) -0.0020(5)
    C5 0.0282(7) 0.0241(7) 0.0231(7) -0.0021(6) 0.0076(6) 0.0008(6)
    C6 0.0298(7) 0.0313(8) 0.0271(8) 0.0026(6) 0.0102(6) -0.0003(6)
    C7 0.0319(7) 0.0243(7) 0.0231(7) 0.0011(6) 0.0121(6) 0.0010(6)
    C8 0.0328(8) 0.0271(8) 0.0227(7) 0.0037(6) 0.0094(6) 0.0020(6)
    C9 0.0393(8) 0.0402(9) 0.0310(8) 0.0067(7) 0.0187(7) 0.0053(7)
    C10 0.0283(7) 0.0267(8) 0.0259(7) 0.0042(6) 0.0110(6) 0.0040(6)
    C11 0.0441(9) 0.0396(9) 0.0531(11) -0.0032(7) 0.0282(8) 0.0068(8)
    C12 0.0744(13) 0.0478(11) 0.0387(10) 0.0034(9) 0.0288(9) -0.0116(8)
    C13 0.0439(9) 0.0263(8) 0.0447(9) 0.0015(7) 0.0184(8) 0.0067(7)
    C14 0.0424(10) 0.0432(10) 0.0501(10) 0.0077(8) 0.0153(8) 0.0108(8)
    C15 0.0506(10) 0.0381(10) 0.0482(10) -0.0104(8) 0.0180(8) -0.0111(8)
    C16 0.0481(9) 0.0256(8) 0.0386(9) -0.0002(7) 0.0166(7) -0.0072(7)
    C17 0.0376(9) 0.0427(10) 0.0384(9) 0.0004(7) 0.0088(7) -0.0066(7)
    N1 0.0377(7) 0.0522(9) 0.0408(8) 0.0049(7) 0.0214(6) 0.0110(7)
    N2 0.0398(7) 0.0241(7) 0.0267(7) -0.0009(5) 0.0127(5) 0.0017(5)
    N3 0.0305(6) 0.0262(7) 0.0303(7) 0.0015(5) 0.0116(5) 0.0023(5)
    N4 0.0475(8) 0.0340(7) 0.0266(7) 0.0033(6) 0.0186(6) -0.0028(5)
    N5 0.0367(7) 0.0325(7) 0.0327(7) -0.0003(5) 0.0197(6) 0.0032(5)
    N6 0.0370(7) 0.0260(7) 0.0256(6) -0.0001(5) 0.0147(5) -0.0027(5)
    O1 0.0751(10) 0.0663(9) 0.0688(10) 0.0253(8) 0.0537(8) 0.0156(7)
    O2 0.0828(11) 0.0593(9) 0.0880(11) -0.0058(8) 0.0624(10) 0.0168(8)
    O3 0.0609(8) 0.0232(6) 0.0526(7) -0.0081(5) 0.0252(6) -0.0014(5)
    O4 0.0385(6) 0.0355(6) 0.0407(7) 0.0057(5) 0.0175(5) 0.0028(5)
    O5 0.0580(7) 0.0246(6) 0.0446(7) 0.0008(5) 0.0224(6) -0.0032(5)
    O6 0.0435(6) 0.0368(6) 0.0264(6) 0.0030(5) 0.0100(5) 0.0074(5)
    O7 0.0404(6) 0.0290(6) 0.0342(6) -0.0065(4) 0.0166(5) -0.0050(5)
    O8 0.0457(6) 0.0293(6) 0.0325(6) -0.0058(5) 0.0137(5) -0.0057(5)
    O9 0.0725(9) 0.0674(9) 0.0433(7) -0.0055(7) 0.0417(7) -0.0029(6)
    O10 0.0483(7) 0.0606(9) 0.0375(7) -0.0019(6) 0.0040(6) -0.0023(6)
_geom_special_details
;
 All esds (except the esd in the dihedral angle between two l.s. planes)
 are estimated using the full covariance matrix.  The cell esds are taken
 into account individually in the estimation of esds in distances, angles
 and torsion angles; correlations between esds in cell parameters are only
 used when they are defined by crystal symmetry.  An approximate (isotropic)
 treatment of cell esds is used for estimating esds involving l.s. planes.
;
loop_
    _geom_bond_atom_site_label_1
    _geom_bond_atom_site_label_2
    _geom_bond_site_symmetry_2
    _geom_bond_distance
    _geom_bond_publ_flag
    C1 C6 . 1.373(2) ?
    C1 C2 . 1.373(2) ?
    C1 N1 . 1.462(2) ?
    C2 C3 . 1.378(2) ?
    C2 H2 . 0.9300 ?
    C3 C4 . 1.409(2) ?
    C3 N2 . 1.4753(18) ?
    C4 C5 . 1.407(2) ?
    C4 C7 . 1.4597(19) ?
    C5 C6 . 1.376(2) ?
    C5 N3 . 1.4742(18) ?
    C6 H6 . 0.9300 ?
    C7 C8 . 1.413(2) ?
    C7 C10 . 1.416(2) ?
    C8 O8 . 1.2311(18) ?
    C8 N4 . 1.4134(19) ?
    C9 O9 . 1.2291(19) ?
    C9 N4 . 1.362(2) ?
    C9 N5 . 1.363(2) ?
    C10 O7 . 1.2325(18) ?
    C10 N5 . 1.4137(18) ?
    C11 N5 . 1.462(2) ?
    C11 H11A . 0.9600 ?
    C11 H11B . 0.9600 ?
    C11 H11C . 0.9600 ?
    C12 N4 . 1.465(2) ?
    C12 H12A . 0.9600 ?
    C12 H12B . 0.9600 ?
    C12 H12C . 0.9600 ?
    C13 N6 . 1.491(2) ?
    C13 C14 . 1.502(2) ?
    C13 H13A . 0.9700 ?
    C13 H13B . 0.9700 ?
    C14 O10 . 1.417(2) ?
    C14 H14A . 0.9700 ?
    C14 H14B . 0.9700 ?
    C15 O10 . 1.412(2) ?
    C15 C16 . 1.502(2) ?
    C15 H15A . 0.9700 ?
    C15 H15B . 0.9700 ?
    C16 N6 . 1.4917(19) ?
    C16 H16A . 0.9700 ?
    C16 H16B . 0.9700 ?
    C17 N6 . 1.486(2) ?
    C17 H17A . 0.9600 ?
    C17 H17B . 0.9600 ?
    C17 H17C . 0.9600 ?
    N1 O2 . 1.2158(19) ?
    N1 O1 . 1.220(2) ?
    N2 O3 . 1.2198(16) ?
    N2 O4 . 1.2201(16) ?
    N3 O5 . 1.2203(16) ?
    N3 O6 . 1.2221(16) ?
    N6 H6A . 0.897(14) ?
loop_
    _geom_angle_atom_site_label_1
    _geom_angle_atom_site_label_2
    _geom_angle_atom_site_label_3
    _geom_angle_site_symmetry_1
    _geom_angle_site_symmetry_3
    _geom_angle
    _geom_angle_publ_flag
    C6 C1 C2 . . 121.94(13) ?
    C6 C1 N1 . . 118.92(14) ?
    C2 C1 N1 . . 119.11(14) ?
    C1 C2 C3 . . 117.77(13) ?
    C1 C2 H2 . . 121.1 ?
    C3 C2 H2 . . 121.1 ?
    C2 C3 C4 . . 124.77(13) ?
    C2 C3 N2 . . 114.05(12) ?
    C4 C3 N2 . . 121.16(12) ?
    C5 C4 C3 . . 112.75(12) ?
    C5 C4 C7 . . 122.91(12) ?
    C3 C4 C7 . . 124.33(12) ?
    C6 C5 C4 . . 124.77(13) ?
    C6 C5 N3 . . 114.14(12) ?
    C4 C5 N3 . . 120.87(12) ?
    C1 C6 C5 . . 117.90(14) ?
    C1 C6 H6 . . 121.0 ?
    C5 C6 H6 . . 121.0 ?
    C8 C7 C10 . . 122.06(13) ?
    C8 C7 C4 . . 118.51(12) ?
    C10 C7 C4 . . 119.34(12) ?
    O8 C8 C7 . . 125.91(13) ?
    O8 C8 N4 . . 117.99(13) ?
    C7 C8 N4 . . 116.08(13) ?
    O9 C9 N4 . . 121.84(15) ?
    O9 C9 N5 . . 120.48(15) ?
    N4 C9 N5 . . 117.69(13) ?
    O7 C10 N5 . . 118.24(13) ?
    O7 C10 C7 . . 125.72(13) ?
    N5 C10 C7 . . 116.04(13) ?
    N5 C11 H11A . . 109.5 ?
    N5 C11 H11B . . 109.5 ?
    H11A C11 H11B . . 109.5 ?
    N5 C11 H11C . . 109.5 ?
    H11A C11 H11C . . 109.5 ?
    H11B C11 H11C . . 109.5 ?
    N4 C12 H12A . . 109.5 ?
    N4 C12 H12B . . 109.5 ?
    H12A C12 H12B . . 109.5 ?
    N4 C12 H12C . . 109.5 ?
    H12A C12 H12C . . 109.5 ?
    H12B C12 H12C . . 109.5 ?
    N6 C13 C14 . . 110.49(13) ?
    N6 C13 H13A . . 109.6 ?
    C14 C13 H13A . . 109.6 ?
    N6 C13 H13B . . 109.6 ?
    C14 C13 H13B . . 109.6 ?
    H13A C13 H13B . . 108.1 ?
    O10 C14 C13 . . 110.15(14) ?
    O10 C14 H14A . . 109.6 ?
    C13 C14 H14A . . 109.6 ?
    O10 C14 H14B . . 109.6 ?
    C13 C14 H14B . . 109.6 ?
    H14A C14 H14B . . 108.1 ?
    O10 C15 C16 . . 111.21(14) ?
    O10 C15 H15A . . 109.4 ?
    C16 C15 H15A . . 109.4 ?
    O10 C15 H15B . . 109.4 ?
    C16 C15 H15B . . 109.4 ?
    H15A C15 H15B . . 108.0 ?
    N6 C16 C15 . . 110.58(13) ?
    N6 C16 H16A . . 109.5 ?
    C15 C16 H16A . . 109.5 ?
    N6 C16 H16B . . 109.5 ?
    C15 C16 H16B . . 109.5 ?
    H16A C16 H16B . . 108.1 ?
    N6 C17 H17A . . 109.5 ?
    N6 C17 H17B . . 109.5 ?
    H17A C17 H17B . . 109.5 ?
    N6 C17 H17C . . 109.5 ?
    H17A C17 H17C . . 109.5 ?
    H17B C17 H17C . . 109.5 ?
    O2 N1 O1 . . 123.84(14) ?
    O2 N1 C1 . . 118.02(15) ?
    O1 N1 C1 . . 118.14(14) ?
    O3 N2 O4 . . 124.16(13) ?
    O3 N2 C3 . . 116.98(12) ?
    O4 N2 C3 . . 118.78(12) ?
    O5 N3 O6 . . 124.13(12) ?
    O5 N3 C5 . . 117.77(12) ?
    O6 N3 C5 . . 118.02(12) ?
    C9 N4 C8 . . 124.01(13) ?
    C9 N4 C12 . . 118.14(14) ?
    C8 N4 C12 . . 117.84(14) ?
    C9 N5 C10 . . 123.98(13) ?
    C9 N5 C11 . . 116.88(13) ?
    C10 N5 C11 . . 119.14(13) ?
    C17 N6 C13 . . 111.63(12) ?
    C17 N6 C16 . . 111.94(12) ?
    C13 N6 C16 . . 111.05(12) ?
    C17 N6 H6A . . 105.1(11) ?
    C13 N6 H6A . . 107.4(11) ?
    C16 N6 H6A . . 109.4(11) ?
    C15 O10 C14 . . 109.69(13) ?
loop_
    _geom_torsion_atom_site_label_1
    _geom_torsion_atom_site_label_2
    _geom_torsion_atom_site_label_3
    _geom_torsion_atom_site_label_4
    _geom_torsion_site_symmetry_1
    _geom_torsion_site_symmetry_2
    _geom_torsion_site_symmetry_3
    _geom_torsion_site_symmetry_4
    _geom_torsion
    _geom_torsion_publ_flag
    C6 C1 C2 C3 . . . . 0.1(2) ?
    N1 C1 C2 C3 . . . . -177.70(13) ?
    C1 C2 C3 C4 . . . . 2.4(2) ?
    C1 C2 C3 N2 . . . . -175.69(13) ?
    C2 C3 C4 C5 . . . . -1.9(2) ?
    N2 C3 C4 C5 . . . . 176.08(12) ?
    C2 C3 C4 C7 . . . . 177.42(13) ?
    N2 C3 C4 C7 . . . . -4.6(2) ?
    C3 C4 C5 C6 . . . . -1.1(2) ?
    C7 C4 C5 C6 . . . . 179.58(13) ?
    C3 C4 C5 N3 . . . . 173.08(12) ?
    C7 C4 C5 N3 . . . . -6.2(2) ?
    C2 C1 C6 C5 . . . . -2.8(2) ?
    N1 C1 C6 C5 . . . . 174.99(13) ?
    C4 C5 C6 C1 . . . . 3.4(2) ?
    N3 C5 C6 C1 . . . . -171.15(13) ?
    C5 C4 C7 C8 . . . . 132.29(14) ?
    C3 C4 C7 C8 . . . . -46.92(19) ?
    C5 C4 C7 C10 . . . . -44.30(19) ?
    C3 C4 C7 C10 . . . . 136.49(14) ?
    C10 C7 C8 O8 . . . . 178.39(14) ?
    C4 C7 C8 O8 . . . . 1.9(2) ?
    C10 C7 C8 N4 . . . . -0.2(2) ?
    C4 C7 C8 N4 . . . . -176.65(12) ?
    C8 C7 C10 O7 . . . . 179.15(14) ?
    C4 C7 C10 O7 . . . . -4.4(2) ?
    C8 C7 C10 N5 . . . . -1.0(2) ?
    C4 C7 C10 N5 . . . . 175.41(12) ?
    N6 C13 C14 O10 . . . . -57.98(18) ?
    O10 C15 C16 N6 . . . . 55.94(19) ?
    C6 C1 N1 O2 . . . . -167.86(16) ?
    C2 C1 N1 O2 . . . . 10.0(2) ?
    C6 C1 N1 O1 . . . . 11.8(2) ?
    C2 C1 N1 O1 . . . . -170.27(15) ?
    C2 C3 N2 O3 . . . . -40.93(17) ?
    C4 C3 N2 O3 . . . . 140.92(14) ?
    C2 C3 N2 O4 . . . . 135.91(13) ?
    C4 C3 N2 O4 . . . . -42.23(19) ?
    C6 C5 N3 O5 . . . . -44.54(17) ?
    C4 C5 N3 O5 . . . . 140.67(13) ?
    C6 C5 N3 O6 . . . . 132.46(13) ?
    C4 C5 N3 O6 . . . . -42.33(18) ?
    O9 C9 N4 C8 . . . . 175.76(15) ?
    N5 C9 N4 C8 . . . . -4.8(2) ?
    O9 C9 N4 C12 . . . . -5.7(2) ?
    N5 C9 N4 C12 . . . . 173.71(15) ?
    O8 C8 N4 C9 . . . . -175.43(14) ?
    C7 C8 N4 C9 . . . . 3.2(2) ?
    O8 C8 N4 C12 . . . . 6.0(2) ?
    C7 C8 N4 C12 . . . . -175.31(14) ?
    O9 C9 N5 C10 . . . . -177.15(15) ?
    N4 C9 N5 C10 . . . . 3.4(2) ?
    O9 C9 N5 C11 . . . . 2.1(2) ?
    N4 C9 N5 C11 . . . . -177.34(14) ?
    O7 C10 N5 C9 . . . . 179.21(14) ?
    C7 C10 N5 C9 . . . . -0.6(2) ?
    O7 C10 N5 C11 . . . . 0.0(2) ?
    C7 C10 N5 C11 . . . . -179.82(13) ?
    C14 C13 N6 C17 . . . . 176.77(14) ?
    C14 C13 N6 C16 . . . . 51.09(18) ?
    C15 C16 N6 C17 . . . . -175.33(14) ?
    C15 C16 N6 C13 . . . . -49.82(17) ?
    C16 C15 O10 C14 . . . . -63.10(18) ?
    C13 C14 O10 C15 . . . . 63.87(18) ?
loop_
    _geom_hbond_atom_site_label_D
    _geom_hbond_atom_site_label_H
    _geom_hbond_atom_site_label_A
    _geom_hbond_site_symmetry_A
    _geom_hbond_distance_DH
    _geom_hbond_distance_HA
    _geom_hbond_distance_DA
    _geom_hbond_angle_DHA
    N6 H6A O9 3_556 0.897(14) 1.813(15) 2.6790(17) 161.5(16)
    C12 H12B O1 3_656 0.96 2.53 3.270(3) 134
    C13 H13B O8 4_565 0.97 2.42 3.046(2) 122
    C15 H15A O7 4_555 0.97 2.57 3.529(2) 169
    C17 H17A O7 . 0.96 2.43 3.297(2) 151
    C17 H17B O4 . 0.96 2.40 3.344(2) 168
