# Supplementary material for: Crystal structure and biological evaluation of 4-methyl­morpholin-4-ium 1,3-dimethyl-2,6-dioxo-5-(2,4,6-tri­nitro­phen­yl)-1,2,3,6-tetra­hydro­pyrimidin-4-olate
Source: Acta Crystallogr E Crystallogr Commun. 2015 May 30;71(Pt 6):723–5. doi: 10.1107/S2056989015010075 (PMC4459352; doi:10.1107/S2056989015010075)
Supplement: Supplementary file 2 [file e-71-00723-Isup2.hkl]

# 
# h,k,l, Fc-squared, Fo-squared, sigma(Fo-squared) and status flag 
# 
data_I
_shelx_title ' ALNMMOR in P2(1)/n' 
_shelx_refln_list_code          4 
_shelx_F_calc_maximum      214.08 
_exptl_crystal_F_000       976.00 
_reflns_d_resolution_high  0.8414 
 
loop_ 
 _symmetry_equiv_pos_as_xyz 
 'x, y, z' 
 '-x+1/2, y+1/2, -z+1/2' 
 '-x, -y, -z' 
 'x-1/2, -y-1/2, z-1/2' 
 
_cell_length_a    12.0335 
_cell_length_b    12.5495 
_cell_length_c    14.2095 
_cell_angle_alpha  90.000 
_cell_angle_beta  110.619 
_cell_angle_gamma  90.000 
 
_shelx_F_squared_multiplier     1.000 
 
loop_ 
 _refln_index_h 
 _refln_index_k 
 _refln_index_l 
 _refln_F_squared_calc 
 _refln_F_squared_meas 
 _refln_F_squared_sigma 
 _refln_observed_status 
   2   0   0    10210.70     9951.39    106.22 o 
   4   0   0     2323.50     2517.43     30.49 o 
   6   0   0     1128.55     1072.15     12.41 o 
   8   0   0      235.50      214.75      3.35 o 
  10   0   0      353.00      309.18      5.31 o 
  12   0   0      108.13      126.72      5.27 o 
   1   1   0      308.23      294.74      5.32 o 
   2   1   0      249.67      254.69      1.98 o 
   3   1   0     5644.14     5345.55     37.29 o 
   4   1   0     5460.57     5386.28     38.90 o 
   5   1   0     2876.35     2764.53     22.11 o 
   6   1   0      435.71      359.81      3.68 o 
   7   1   0      283.55      280.00      2.99 o 
   8   1   0      366.06      394.05      4.91 o 
   9   1   0      247.67      244.63      3.46 o 
  10   1   0      107.81      105.83      1.94 o 
  11   1   0        3.39        1.38      0.99 o 
  12   1   0       11.22       11.04      1.49 o 
  13   1   0        0.41       -1.15      1.74 o 
   0   2   0    25347.00    25764.53    257.85 o 
   1   2   0     1482.29     1440.75     10.27 o 
   2   2   0     1435.27     1294.18      9.29 o 
   3   2   0    13901.40    13681.09     95.74 o 
   4   2   0     1389.36     1373.57      9.37 o 
   5   2   0      818.42      770.05      6.71 o 
   6   2   0      803.96      872.40      7.88 o 
   7   2   0      137.43      131.68      1.81 o 
   8   2   0       35.30       43.10      2.67 o 
   9   2   0       19.34       21.10      1.09 o 
  10   2   0       16.57       12.87      1.32 o 
  11   2   0        9.05       11.68      1.43 o 
  12   2   0        8.07        6.26      1.38 o 
  13   2   0        9.57       10.91      1.35 o 
   1   3   0      971.92      906.87      6.62 o 
   2   3   0     5193.40     5198.57     36.28 o 
   3   3   0       18.91       16.67      0.62 o 
   4   3   0     1913.68     1959.18     15.14 o 
   5   3   0     4749.55     5073.80     40.56 o 
   6   3   0      918.59      808.79      8.39 o 
   7   3   0      117.97      139.68      2.51 o 
   8   3   0      454.61      459.59      4.98 o 
   9   3   0       40.50       34.75      1.35 o 
  10   3   0        3.84        3.12      1.08 o 
  11   3   0       30.37       33.30      1.89 o 
  12   3   0        6.34        8.79      1.51 o 
  13   3   0       17.14       13.95      1.58 o 
   0   4   0        0.56        1.24      0.45 o 
   1   4   0      313.26      292.74      2.46 o 
   2   4   0      122.46      105.38      1.19 o 
   3   4   0      106.49       73.97      1.01 o 
   4   4   0       37.33       34.15      0.77 o 
   5   4   0     3371.92     3543.82     39.70 o 
   6   4   0       80.30       95.47      1.73 o 
   7   4   0      133.10      129.93      2.59 o 
   8   4   0      134.19      137.03      3.35 o 
   9   4   0      873.25      811.32      9.20 o 
  10   4   0      116.01      101.10      2.59 o 
  11   4   0       46.20       46.79      2.14 o 
  12   4   0       16.03       11.28      1.75 o 
   1   5   0      652.99      602.97      4.68 o 
   2   5   0        9.89       11.06      0.52 o 
   3   5   0       28.04       44.08      0.96 o 
   4   5   0      559.41      532.10      5.17 o 
   5   5   0        1.04       -0.05      0.50 o 
   6   5   0      710.31      698.48      8.33 o 
   7   5   0        8.96        9.23      0.94 o 
   8   5   0      262.13      247.47      3.82 o 
   9   5   0      365.33      350.30      5.93 o 
  10   5   0       34.33       41.69      1.85 o 
  11   5   0       28.93       32.51      1.94 o 
  12   5   0       25.75       26.66      2.08 o 
   0   6   0     2742.13     2716.46     29.51 o 
   1   6   0       26.54       20.39      0.59 o 
   2   6   0      943.49      992.20      8.98 o 
   3   6   0       25.52       37.85      1.18 o 
   4   6   0      123.93      100.07      1.62 o 
   5   6   0      498.05      587.75      6.08 o 
   6   6   0       29.32       24.20      0.93 o 
   7   6   0      446.24      471.17      6.17 o 
   8   6   0      751.13      747.65      9.89 o 
   9   6   0       66.43       63.11      2.45 o 
  10   6   0       56.50       50.17      2.12 o 
  11   6   0      281.82      267.37      5.85 o 
  12   6   0      157.19      167.01      4.80 o 
   1   7   0        9.44        9.35      0.67 o 
   2   7   0      600.79      640.70      7.47 o 
   3   7   0      904.91      949.75      8.69 o 
   4   7   0       84.66       99.39      1.68 o 
   5   7   0      255.90      267.09      4.30 o 
   6   7   0      291.00      319.44      4.34 o 
   7   7   0       72.40       68.43      2.10 o 
   8   7   0       50.97       44.60      2.03 o 
   9   7   0       11.62       12.90      1.75 o 
  10   7   0        0.00       -2.14      1.43 o 
  11   7   0       64.77       69.09      3.84 o 
   0   8   0        0.98        3.00      1.91 o 
   1   8   0       56.47       46.99      1.41 o 
   2   8   0      161.19      164.79      2.69 o 
   3   8   0       55.30       60.27      1.53 o 
   4   8   0       72.72       83.24      1.77 o 
   5   8   0        0.22       -0.57      0.62 o 
   6   8   0      103.73      101.27      2.44 o 
   7   8   0      167.67      175.98      3.99 o 
   8   8   0        3.81        4.50      1.44 o 
   9   8   0        0.51        1.62      1.48 o 
  10   8   0        0.10        0.72      1.54 o 
  11   8   0        0.60        1.82      1.86 o 
   1   9   0     2174.45     2120.37     24.10 o 
   2   9   0       34.99       29.48      1.30 o 
   3   9   0        1.25        1.85      0.86 o 
   4   9   0       65.35       56.63      1.70 o 
   5   9   0      683.13      669.75      9.43 o 
   6   9   0       54.46       46.90      2.04 o 
   7   9   0       20.09       13.41      1.54 o 
   8   9   0        8.52        6.94      1.59 o 
   9   9   0        9.04        5.12      2.12 o 
  10   9   0        3.68        0.52      1.87 o 
   0  10   0        3.60        4.43      2.15 o 
   1  10   0     2201.53     2228.04     40.93 o 
   2  10   0     1091.14     1109.81     14.99 o 
   3  10   0      115.90      109.82      4.00 o 
   4  10   0       25.78       27.79      2.56 o 
   5  10   0      143.14      145.69      4.35 o 
   6  10   0        0.04       -1.74      1.52 o 
   7  10   0       79.11       74.49      3.41 o 
   8  10   0       24.53       27.76      2.71 o 
   9  10   0       18.12       12.43      2.93 o 
   1  11   0     1371.70     1362.49     19.96 o 
   2  11   0      386.64      421.50      8.80 o 
   3  11   0       33.84       46.64      2.75 o 
   4  11   0        4.90        2.03      2.00 o 
   5  11   0       28.37       26.62      2.81 o 
   6  11   0       52.60       44.93      3.36 o 
   7  11   0       59.29       54.63      3.65 o 
   8  11   0      272.15      283.55      7.07 o 
   9  11   0       10.69        8.90      2.33 o 
   0  12   0      132.42      143.59      6.42 o 
   1  12   0     1399.34     1473.55     38.13 o 
   2  12   0        0.00       -1.31      2.26 o 
   3  12   0       64.77       54.70      3.62 o 
   4  12   0      299.19      290.54     14.75 o 
   5  12   0       18.28       13.13      2.57 o 
   6  12   0      163.84      181.54      7.49 o 
   7  12   0        1.09       -3.01      2.20 o 
   1  13   0      228.65      241.35     10.00 o 
   2  13   0       10.09        8.92      4.54 o 
   3  13   0       59.12       55.91     14.68 o 
   4  13   0       15.12       19.78      3.71 o 
   5  13   0      137.24      163.02      7.63 o 
   6  13   0       46.09       55.30      4.90 o 
   0  14   0       60.53       58.15      7.43 o 
   1  14   0       23.92       19.91      4.83 o 
   2  14   0       23.02       27.21      5.13 o 
   3  14   0      404.39      403.97     12.85 o 
   4  14   0       11.43       12.28      3.57 o 
 -13   0   1       53.49       66.25      2.51 o 
 -11   0   1        0.01        0.85      1.09 o 
  -9   0   1        0.05       -0.61      0.82 o 
  -7   0   1       89.51      102.18      2.35 o 
  -5   0   1    16240.95    16332.82    246.09 o 
  -3   0   1      574.32      527.83      7.51 o 
   1   0   1      279.25      258.40      3.70 o 
   3   0   1     2410.07     2095.23     18.45 o 
   5   0   1     1279.33     1359.47     14.13 o 
   7   0   1      991.77     1019.03     12.00 o 
   9   0   1      684.76      685.40     14.11 o 
  11   0   1      237.34      252.86     11.02 o 
  13   0   1       29.68       27.15      4.01 o 
 -13   1   1        7.94        6.81      1.35 o 
 -12   1   1        0.00       -1.26      0.84 o 
 -11   1   1      102.13       89.11      1.93 o 
 -10   1   1       36.17       35.98      1.21 o 
  -9   1   1       34.70       25.26      0.98 o 
  -8   1   1     1299.48     1273.15     11.23 o 
  -7   1   1     1824.14     1959.09     16.17 o 
  -6   1   1       15.67       10.63      0.62 o 
  -5   1   1     2770.60     2845.43     25.34 o 
  -4   1   1     5115.81     5179.69     45.59 o 
  -3   1   1    12050.76    11547.74    100.57 o 
  -2   1   1     2064.63     1862.52     15.68 o 
  -1   1   1       19.84       11.88      0.61 o 
   0   1   1     6239.99     4629.60    375.14 o 
   1   1   1      355.09      341.95      3.63 o 
   2   1   1    25519.39    25087.15    167.98 o 
   3   1   1     8921.55     8869.35     55.61 o 
   4   1   1     4242.42     3940.76     24.99 o 
   5   1   1     1069.04     1155.23      9.67 o 
   6   1   1     3418.36     3472.84     26.55 o 
   7   1   1       52.52       35.75      1.04 o 
   8   1   1      282.91      307.51      3.99 o 
   9   1   1      170.22      183.26      2.76 o 
  10   1   1       20.83       25.48      1.26 o 
  11   1   1        0.30       -0.38      0.92 o 
  12   1   1       55.98       45.43      2.50 o 
  13   1   1        3.95        3.11      2.24 o 
 -13   2   1       53.47       69.17      2.53 o 
 -12   2   1       36.65       36.56      1.82 o 
 -11   2   1       14.18       10.49      1.40 o 
 -10   2   1       28.21       27.09      1.17 o 
  -9   2   1     1006.84      975.74      8.88 o 
  -8   2   1      239.50      252.38      3.29 o 
  -7   2   1       19.88       18.15      0.80 o 
  -6   2   1       17.20       14.14      0.71 o 
  -5   2   1      283.99      347.77      3.80 o 
  -4   2   1     1662.09     1630.85     12.78 o 
  -3   2   1     1181.94     1087.25      8.99 o 
  -2   2   1      191.94      171.48      1.58 o 
  -1   2   1     8039.61     8139.03     61.86 o 
   0   2   1       17.01       19.61      0.53 o 
   1   2   1     1154.43     1119.43      9.18 o 
   2   2   1     6629.07     6688.68     47.95 o 
   3   2   1     2431.92     2418.80     16.53 o 
   4   2   1     1963.84     1903.02     14.72 o 
   5   2   1     2380.74     2392.83     20.93 o 
   6   2   1      772.30      790.08      7.43 o 
   7   2   1      262.77      308.60      4.52 o 
   8   2   1      681.77      694.18      6.84 o 
   9   2   1        6.86        5.09      0.97 o 
  10   2   1       18.87       14.45      1.38 o 
  11   2   1       58.22       68.60      2.05 o 
  12   2   1        7.71        8.98      1.10 o 
 -13   3   1        4.81        6.02      1.70 o 
 -12   3   1      120.80      108.47      3.57 o 
 -11   3   1        8.50       10.74      1.43 o 
 -10   3   1       76.27       84.91      2.34 o 
  -9   3   1        0.00       -0.62      0.63 o 
  -8   3   1      660.56      666.35      7.09 o 
  -7   3   1      453.90      466.97      5.11 o 
  -6   3   1      201.33      154.94      2.40 o 
  -5   3   1       69.03       84.36      1.82 o 
  -4   3   1      180.17      158.37      2.21 o 
  -3   3   1       76.71       74.17      1.06 o 
  -2   3   1      490.17      570.05      4.36 o 
  -1   3   1     3376.71     3398.46     25.90 o 
   0   3   1    10018.36    10025.15     79.73 o 
   1   3   1       42.34       44.81      0.63 o 
   2   3   1     5442.65     5793.48     43.37 o 
   3   3   1     1480.67     1615.37     13.06 o 
   4   3   1     2505.61     2513.00     19.28 o 
   5   3   1     1310.33     1256.15     10.64 o 
   6   3   1      177.81      178.73      2.26 o 
   7   3   1       13.31       13.22      1.09 o 
   8   3   1        6.46        9.73      0.95 o 
   9   3   1        1.00        0.50      0.94 o 
  10   3   1      367.99      364.15      5.58 o 
  11   3   1      185.81      201.73      4.07 o 
  12   3   1        0.57       -0.82      1.10 o 
 -13   4   1       26.95       26.02      2.20 o 
 -12   4   1       56.19       53.44      2.41 o 
 -11   4   1        9.81       10.33      1.47 o 
 -10   4   1      209.30      225.35      4.17 o 
  -9   4   1       59.38       59.91      2.02 o 
  -8   4   1      168.87      170.72      2.89 o 
  -7   4   1        1.75        1.28      0.47 o 
  -6   4   1      603.47      627.18      6.42 o 
  -5   4   1     2515.16     2621.75     26.37 o 
  -4   4   1      150.62      156.83      2.01 o 
  -3   4   1      174.89      145.67      1.55 o 
  -2   4   1     1676.25     1662.14     12.44 o 
  -1   4   1      244.38      257.26      2.31 o 
   0   4   1      214.99      239.96      2.16 o 
   1   4   1     1238.83     1190.23      9.38 o 
   2   4   1       40.48       20.59      0.52 o 
   3   4   1     1797.50     1695.36     13.78 o 
   4   4   1      319.65      319.33      3.42 o 
   5   4   1      410.91      400.00      4.89 o 
   6   4   1      153.38      180.65      2.54 o 
   7   4   1       47.32       37.29      1.21 o 
   8   4   1       69.45       84.24      2.15 o 
   9   4   1      312.76      294.30      4.47 o 
  10   4   1        0.78       -0.06      1.13 o 
  11   4   1       11.47        8.68      1.45 o 
  12   4   1      120.15      119.34      4.14 o 
 -12   5   1       76.56       83.11      3.42 o 
 -11   5   1      310.77      316.41      5.91 o 
 -10   5   1       99.56       90.65      2.73 o 
  -9   5   1       56.23       53.94      2.01 o 
  -8   5   1      118.21      115.14      2.35 o 
  -7   5   1        1.15        0.39      0.65 o 
  -6   5   1       86.01       72.35      1.64 o 
  -5   5   1       18.15       21.41      0.88 o 
  -4   5   1        0.19        1.57      0.57 o 
  -3   5   1     1413.71     1660.60     13.69 o 
  -2   5   1      371.62      436.23      5.35 o 
  -1   5   1     3228.54     3306.10     26.37 o 
   0   5   1     1485.92     1500.46     12.32 o 
   1   5   1      850.97      896.78      8.02 o 
   2   5   1      236.88      265.67      2.60 o 
   3   5   1      224.27      188.95      2.30 o 
   4   5   1     1151.65     1168.70     10.40 o 
   5   5   1     1822.10     1909.80     17.46 o 
   6   5   1       43.32       45.68      1.46 o 
   7   5   1      775.88      755.83      8.89 o 
   8   5   1      768.01      754.33      9.70 o 
   9   5   1       26.35       25.59      1.59 o 
  10   5   1      129.05      129.95      3.43 o 
  11   5   1        5.81        6.36      1.55 o 
  12   5   1      143.70      145.14      3.99 o 
 -12   6   1       60.82       75.96      3.41 o 
 -11   6   1      248.60      237.75      5.55 o 
 -10   6   1        0.01       -1.09      1.29 o 
  -9   6   1       34.63       38.95      2.13 o 
  -8   6   1      236.05      236.80      5.02 o 
  -7   6   1       10.22       19.41      1.06 o 
  -6   6   1       17.71       27.40      1.28 o 
  -5   6   1        3.79       10.62      0.74 o 
  -4   6   1       40.05       21.45      0.94 o 
  -3   6   1     1327.60     1563.43     14.38 o 
  -2   6   1        7.22        9.34      0.72 o 
  -1   6   1       13.99       20.57      0.68 o 
   0   6   1       24.91       17.81      0.89 o 
   1   6   1      313.05      309.81      3.78 o 
   2   6   1     2143.22     2262.62     20.35 o 
   3   6   1      307.37      308.65      3.15 o 
   4   6   1      481.49      511.51      5.17 o 
   5   6   1        2.16        1.41      0.65 o 
   6   6   1       48.49       45.68      1.45 o 
   7   6   1      153.47      156.95      3.01 o 
   8   6   1       44.22       40.04      1.92 o 
   9   6   1       36.89       33.78      1.75 o 
  10   6   1      137.27      145.68      4.36 o 
  11   6   1       19.58       20.82      2.08 o 
 -12   7   1      304.00      302.01      6.58 o 
 -11   7   1       60.08       53.82      3.19 o 
 -10   7   1       60.21       58.22      3.21 o 
  -9   7   1       34.13       25.91      1.98 o 
  -8   7   1        1.28        1.16      1.13 o 
  -7   7   1       72.40       63.62      1.91 o 
  -6   7   1        9.16        5.87      0.87 o 
  -5   7   1     1593.75     1608.66     15.04 o 
  -4   7   1     1055.88     1121.56     12.48 o 
  -3   7   1      484.52      567.01      5.93 o 
  -2   7   1      307.91      339.68      3.71 o 
  -1   7   1      106.83      110.22      1.70 o 
   0   7   1        0.87        2.38      0.58 o 
   1   7   1       16.06       16.20      0.93 o 
   2   7   1      160.80      170.91      2.42 o 
   3   7   1      205.88      172.59      2.32 o 
   4   7   1       66.20       59.75      1.38 o 
   5   7   1       99.08      108.01      2.18 o 
   6   7   1       79.96       77.85      2.01 o 
   7   7   1       20.95       20.06      1.48 o 
   8   7   1        1.71        1.61      1.18 o 
   9   7   1      102.59       97.30      2.75 o 
  10   7   1       27.60       29.70      2.16 o 
  11   7   1        3.10        2.09      1.85 o 
 -11   8   1        9.28        6.95      2.48 o 
 -10   8   1      365.27      371.16      8.93 o 
  -9   8   1      211.30      196.70      4.68 o 
  -8   8   1      578.99      579.36      9.01 o 
  -7   8   1      246.21      212.70      4.43 o 
  -6   8   1       21.13       15.77      1.05 o 
  -5   8   1       30.49       34.73      1.38 o 
  -4   8   1      597.72      638.17      7.18 o 
  -3   8   1      107.55      123.57      2.12 o 
  -2   8   1       20.72       23.99      0.86 o 
  -1   8   1       35.25       33.48      1.18 o 
   0   8   1        0.31        1.43      0.61 o 
   1   8   1       69.56       71.96      1.89 o 
   2   8   1      186.78      185.01      2.68 o 
   3   8   1      216.88      243.49      3.22 o 
   4   8   1       65.90       64.28      2.34 o 
   5   8   1       52.63       65.65      1.75 o 
   6   8   1        7.98        4.96      1.06 o 
   7   8   1      164.55      158.79      3.81 o 
   8   8   1      224.58      244.67      5.04 o 
   9   8   1        4.48        3.87      1.34 o 
  10   8   1        0.41        0.24      1.60 o 
 -10   9   1        6.20        5.14      2.80 o 
  -9   9   1        9.75        9.97      2.14 o 
  -8   9   1       79.76       82.50      2.99 o 
  -7   9   1        0.01       -1.07      1.19 o 
  -6   9   1       39.00       30.97      1.77 o 
  -5   9   1        4.07       10.57      1.43 o 
  -4   9   1      300.88      285.10      4.01 o 
  -3   9   1        0.24        0.18      0.56 o 
  -2   9   1      228.65      242.40      3.34 o 
  -1   9   1     2412.49     2487.77     25.47 o 
   0   9   1      799.36      814.27      9.45 o 
   1   9   1      409.60      419.94      5.61 o 
   2   9   1      511.68      512.69      5.73 o 
   3   9   1        5.64        7.21      1.10 o 
   4   9   1     1205.92     1217.15     13.85 o 
   5   9   1        3.02       -1.18      1.21 o 
   6   9   1      255.32      244.57      5.68 o 
   7   9   1      191.66      190.50      4.25 o 
   8   9   1       53.31       46.38      3.01 o 
   9   9   1       78.95       78.82      3.60 o 
  10   9   1       26.67       24.74      3.20 o 
 -10  10   1       14.50       20.44      2.63 o 
  -9  10   1        2.87        1.66      1.96 o 
  -8  10   1      210.94      219.25      6.72 o 
  -7  10   1       39.26       44.41      2.81 o 
  -6  10   1       25.71       29.54      1.69 o 
  -5  10   1      819.60      811.09     13.14 o 
  -4  10   1       21.18       24.63      1.79 o 
  -3  10   1      396.83      410.66      7.83 o 
  -2  10   1      587.17      586.28      7.98 o 
  -1  10   1       28.77       29.51      2.66 o 
   0  10   1     1271.51     1334.68     17.39 o 
   1  10   1       91.48       88.90      3.02 o 
   2  10   1       59.73       60.44      3.02 o 
   3  10   1      507.84      500.06      8.20 o 
   4  10   1       86.56       75.31      3.26 o 
   5  10   1      192.12      192.00      5.85 o 
   6  10   1        1.90        1.48      1.95 o 
   7  10   1      432.33      406.48     10.36 o 
   8  10   1      105.91      108.61      4.26 o 
   9  10   1        6.45        7.70      2.12 o 
  -9  11   1       96.81      101.46      6.52 o 
  -8  11   1       73.69       74.86      3.72 o 
  -7  11   1      155.86      160.32      5.07 o 
  -6  11   1        1.63       -0.88      1.98 o 
  -5  11   1       28.02       23.52      2.26 o 
  -4  11   1       91.30       90.29      4.22 o 
  -3  11   1      519.18      505.27     11.07 o 
  -2  11   1       40.19       43.20      2.25 o 
  -1  11   1       16.29       24.82      1.67 o 
   0  11   1       89.78      106.15      3.10 o 
   1  11   1     1381.80     1379.53     18.47 o 
   2  11   1       32.93       24.11      3.61 o 
   3  11   1        0.24       -0.82      1.79 o 
   4  11   1      172.27      174.80     10.19 o 
   5  11   1      444.81      433.80     10.03 o 
   6  11   1       21.43       17.94      2.64 o 
   7  11   1       18.50       19.17      2.79 o 
   8  11   1        4.11        0.99      3.06 o 
  -8  12   1       13.84       13.85      2.45 o 
  -7  12   1       15.74       13.42      2.39 o 
  -6  12   1       81.77       79.04      4.34 o 
  -5  12   1       78.61       86.15      4.44 o 
  -4  12   1      368.21      366.38      9.10 o 
  -3  12   1       92.82      101.61      3.95 o 
  -2  12   1      163.81      166.08      5.65 o 
  -1  12   1      208.25      224.72      7.89 o 
   0  12   1       13.35       19.19      2.25 o 
   1  12   1     1229.60     1280.85     31.83 o 
   2  12   1      120.34      117.64      4.96 o 
   3  12   1        0.02       -1.78      1.97 o 
   4  12   1       13.99       12.51      2.54 o 
   5  12   1      271.99      271.33      7.83 o 
   6  12   1        1.82        2.73      2.30 o 
   7  12   1       37.22       42.07      3.55 o 
  -6  13   1       27.50       20.61      4.68 o 
  -5  13   1       24.35       31.37      8.39 o 
  -4  13   1       27.05       30.00      3.97 o 
  -3  13   1      260.79      256.05      9.65 o 
  -2  13   1       14.03       12.57      3.54 o 
  -1  13   1       85.17       84.66      5.57 o 
   0  13   1      639.00      656.48     17.39 o 
   1  13   1        8.48       11.38      3.20 o 
   2  13   1       60.09       57.00      4.81 o 
   3  13   1       68.40       82.17     12.12 o 
   4  13   1        0.14       -2.38      2.59 o 
   5  13   1       22.95       22.53      3.01 o 
   6  13   1        0.18        0.42      3.49 o 
  -4  14   1       13.97       16.21      3.90 o 
  -3  14   1      296.29      319.57     11.38 o 
  -2  14   1        3.24        4.65      3.35 o 
  -1  14   1        9.51        5.33      3.31 o 
   0  14   1        2.67       12.73      3.57 o 
   1  14   1      162.44      182.97      9.18 o 
   2  14   1        3.96        3.23      3.29 o 
   3  14   1      514.54      552.50     16.79 o 
   4  14   1       28.14       32.24      4.41 o 
 -12   0   2      207.63      215.34      4.77 o 
 -10   0   2      356.94      387.08      5.91 o 
  -8   0   2       82.01       81.49      3.06 o 
  -6   0   2       73.26      108.86      5.49 o 
  -4   0   2      380.04      426.89      7.49 o 
  -2   0   2     3097.83     3007.92     39.62 o 
   0   0   2     5971.73     5584.41    117.31 o 
   2   0   2    45832.37    47235.54    496.67 o 
   4   0   2       49.22       22.66      0.71 o 
   6   0   2     1161.04     1264.08     16.72 o 
   8   0   2      307.84      364.59      7.32 o 
  10   0   2      332.34      366.55      8.74 o 
  12   0   2        5.04        4.96      2.35 o 
 -13   1   2      260.44      301.81      4.18 o 
 -12   1   2      301.79      298.89      4.09 o 
 -11   1   2        6.75        5.52      0.88 o 
 -10   1   2        3.54        5.18      0.83 o 
  -9   1   2      264.16      261.36      3.61 o 
  -8   1   2     2955.11     2894.89     26.16 o 
  -7   1   2      249.20      243.91      3.15 o 
  -6   1   2      171.91      162.39      2.43 o 
  -5   1   2       92.25      105.70      1.88 o 
  -4   1   2     2144.79     2071.04     19.64 o 
  -3   1   2     1080.42     1003.34      9.19 o 
  -2   1   2     1217.76     1185.71     10.67 o 
  -1   1   2       60.86       53.27      0.86 o 
   0   1   2      573.52      599.52      6.80 o 
   1   1   2     9510.19     9226.46     95.68 o 
   2   1   2      190.55      150.98      1.68 o 
   3   1   2     6596.10     6650.19     43.08 o 
   4   1   2       76.43       86.32      1.45 o 
   5   1   2        1.30       -0.32      0.41 o 
   6   1   2       57.85       71.70      1.28 o 
   7   1   2      920.33      975.99     11.47 o 
   8   1   2        6.14        4.18      0.53 o 
   9   1   2      180.97      192.56      4.42 o 
  10   1   2       24.73       23.25      1.78 o 
  11   1   2       38.28       42.88      2.26 o 
  12   1   2        0.21       -0.52      1.50 o 
 -13   2   2        0.41       -1.96      1.31 o 
 -12   2   2       22.95       23.63      1.60 o 
 -11   2   2        1.52        1.64      0.87 o 
 -10   2   2       43.91       51.87      1.62 o 
  -9   2   2      335.49      344.55      3.93 o 
  -8   2   2     3864.98     3963.23     33.52 o 
  -7   2   2      355.13      348.39      4.34 o 
  -6   2   2       68.66       68.52      2.20 o 
  -5   2   2       43.51       35.48      1.05 o 
  -4   2   2      994.36     1054.42      9.29 o 
  -3   2   2     1486.70     1485.44     12.73 o 
  -2   2   2    12734.55    12195.03    100.79 o 
  -1   2   2      415.64      410.57      3.97 o 
   0   2   2      176.21      152.77      1.95 o 
   1   2   2     9320.71     8999.72     77.91 o 
   2   2   2    29538.54    30134.17    223.73 o 
   3   2   2     5466.95     5502.20     38.06 o 
   4   2   2     2789.47     2672.02     19.54 o 
   5   2   2     1257.32     1320.83     10.18 o 
   6   2   2       13.71       21.43      0.78 o 
   7   2   2        0.59        4.90      1.72 o 
   8   2   2       58.18       70.74      1.88 o 
   9   2   2       29.24       25.90      1.43 o 
  10   2   2       28.15       28.30      1.48 o 
  11   2   2       16.59        9.22      1.58 o 
  12   2   2        6.65        5.61      1.84 o 
 -13   3   2       86.39       87.31      3.73 o 
 -12   3   2        0.40       -0.20      1.25 o 
 -11   3   2      171.42      165.50      3.13 o 
 -10   3   2        0.23       -0.25      1.07 o 
  -9   3   2       47.57       44.23      1.29 o 
  -8   3   2       21.70       28.40      1.10 o 
  -7   3   2       34.28       38.22      1.29 o 
  -6   3   2      230.25      211.90      2.96 o 
  -5   3   2     2068.27     2204.26     19.96 o 
  -4   3   2      445.18      393.92      3.79 o 
  -3   3   2      411.48      409.92      3.80 o 
  -2   3   2      779.29      746.03      6.35 o 
  -1   3   2      612.78      572.95      4.92 o 
   0   3   2     3534.45     3356.49     28.27 o 
   1   3   2      499.14      433.49      4.24 o 
   2   3   2     2535.79     2419.33     29.33 o 
   3   3   2      323.71      314.70      2.81 o 
   4   3   2     3005.08     2882.80     22.02 o 
   5   3   2      795.17      739.18      6.77 o 
   6   3   2       15.83       16.67      0.88 o 
   7   3   2      314.36      294.44      3.44 o 
   8   3   2       12.73       15.95      1.04 o 
   9   3   2      523.56      504.52      6.31 o 
  10   3   2       59.39       60.84      2.19 o 
  11   3   2       50.08       46.91      1.87 o 
  12   3   2        9.13        5.86      1.25 o 
 -13   4   2       68.95       81.46      3.52 o 
 -12   4   2       11.55       15.84      1.70 o 
 -11   4   2       40.50       32.52      1.89 o 
 -10   4   2       85.32       82.12      1.85 o 
  -9   4   2       69.08       76.58      1.75 o 
  -8   4   2      233.34      211.63      3.11 o 
  -7   4   2      516.64      546.21      5.96 o 
  -6   4   2       43.33       37.41      1.16 o 
  -5   4   2      157.71      134.50      2.05 o 
  -4   4   2      167.98      146.10      2.15 o 
  -3   4   2     1341.36     1284.56     11.27 o 
  -2   4   2     1044.58     1052.34      8.13 o 
  -1   4   2       52.90       50.92      0.97 o 
   0   4   2     6514.89     6158.87     48.79 o 
   1   4   2     1204.36     1157.73     10.05 o 
   2   4   2     6447.98     6752.04     66.48 o 
   3   4   2      660.63      687.73      6.32 o 
   4   4   2     1193.01     1173.68      9.93 o 
   5   4   2     2598.03     2591.45     20.92 o 
   6   4   2      933.50      915.53      8.59 o 
   7   4   2      427.64      404.91      5.14 o 
   8   4   2       10.30       14.20      1.11 o 
   9   4   2      325.17      352.59      5.26 o 
  10   4   2        1.40       -0.85      1.18 o 
  11   4   2       54.43       48.08      2.27 o 
  12   4   2        0.23       -1.10      1.32 o 
 -13   5   2       11.81        8.46      2.11 o 
 -12   5   2        0.29       -1.05      1.46 o 
 -11   5   2       31.55       31.59      2.10 o 
 -10   5   2      210.71      205.93      4.03 o 
  -9   5   2       12.70       13.21      1.04 o 
  -8   5   2      194.30      201.35      2.94 o 
  -7   5   2        2.92        1.76      0.65 o 
  -6   5   2     1018.31     1082.45     10.50 o 
  -5   5   2      386.15      473.49      5.12 o 
  -4   5   2       79.32       83.60      1.51 o 
  -3   5   2     6564.56     6993.77     52.76 o 
  -2   5   2     1079.83     1062.48      8.99 o 
  -1   5   2     1308.66     1290.22     10.70 o 
   0   5   2      132.59      112.94      2.23 o 
   1   5   2     5948.82     5980.12     55.28 o 
   2   5   2      723.08      755.53      8.33 o 
   3   5   2      678.66      665.33      6.66 o 
   4   5   2        0.47        0.24      0.48 o 
   5   5   2      892.29      919.55      8.98 o 
   6   5   2       74.98       66.65      1.56 o 
   7   5   2      227.34      207.79      3.11 o 
   8   5   2      442.60      452.56      6.18 o 
   9   5   2        0.17       -1.54      1.03 o 
  10   5   2       42.51       45.60      2.18 o 
  11   5   2       28.19       31.84      2.05 o 
 -12   6   2      325.63      349.12      8.03 o 
 -11   6   2       84.41       96.53      3.44 o 
 -10   6   2        0.60        3.51      1.39 o 
  -9   6   2      231.62      240.60      4.32 o 
  -8   6   2       98.61       94.90      2.01 o 
  -7   6   2      192.04      189.64      3.08 o 
  -6   6   2       35.55       33.08      1.27 o 
  -5   6   2      565.20      586.48      6.19 o 
  -4   6   2       10.12        5.67      0.66 o 
  -3   6   2     3326.28     3604.54     28.92 o 
  -2   6   2      160.04      146.91      1.93 o 
  -1   6   2      967.20     1072.45      9.54 o 
   0   6   2       79.85      103.87      1.67 o 
   1   6   2      231.40      241.46      2.82 o 
   2   6   2      372.56      445.06      5.45 o 
   3   6   2     2672.46     2769.45     26.37 o 
   4   6   2       58.20       49.00      1.40 o 
   5   6   2      286.66      278.83      3.57 o 
   6   6   2       49.09       45.36      1.79 o 
   7   6   2      334.12      324.79      4.74 o 
   8   6   2       60.09       48.68      1.91 o 
   9   6   2       26.45       26.32      1.64 o 
  10   6   2        4.31        3.36      1.37 o 
  11   6   2        0.39       -0.87      1.37 o 
 -12   7   2       18.61       16.08      2.92 o 
 -11   7   2       29.78       33.48      2.29 o 
 -10   7   2        3.51        7.68      1.60 o 
  -9   7   2      127.68      132.52      3.45 o 
  -8   7   2      147.45      146.44      3.86 o 
  -7   7   2        7.97        9.71      0.95 o 
  -6   7   2       31.77       33.91      1.44 o 
  -5   7   2      144.73      141.43      2.37 o 
  -4   7   2      399.35      445.70      5.00 o 
  -3   7   2      119.44      150.45      2.31 o 
  -2   7   2        5.83        3.04      0.54 o 
  -1   7   2      778.06      874.67      8.04 o 
   0   7   2      356.62      349.40      4.20 o 
   1   7   2      611.40      650.73      7.00 o 
   2   7   2       88.16       97.57      2.09 o 
   3   7   2        0.08        2.39      0.70 o 
   4   7   2      338.78      322.74      4.69 o 
   5   7   2      225.90      225.84      3.76 o 
   6   7   2        6.87        8.72      1.01 o 
   7   7   2      263.90      261.63      4.59 o 
   8   7   2       29.60       26.65      1.58 o 
   9   7   2      111.20      114.50      2.96 o 
  10   7   2        5.14        2.03      1.52 o 
  11   7   2        4.43        3.33      2.28 o 
 -11   8   2       10.73        8.68      1.96 o 
 -10   8   2       14.61       10.08      1.88 o 
  -9   8   2      804.91      770.37     11.80 o 
  -8   8   2      349.84      316.78      5.93 o 
  -7   8   2        5.08        3.90      1.52 o 
  -6   8   2      295.97      284.95      5.00 o 
  -5   8   2      981.48     1026.48     13.08 o 
  -4   8   2      240.10      215.93      3.08 o 
  -3   8   2       18.16       19.25      0.96 o 
  -2   8   2        0.21        1.96      0.64 o 
  -1   8   2       41.12       41.96      1.21 o 
   0   8   2      377.95      399.91      4.82 o 
   1   8   2       17.01       13.90      1.32 o 
   2   8   2       35.47       42.66      1.52 o 
   3   8   2     1311.53     1354.93     13.86 o 
   4   8   2      907.90      927.37     10.18 o 
   5   8   2       76.94       77.13      2.38 o 
   6   8   2        1.29        0.11      2.31 o 
   7   8   2       26.93       28.87      1.52 o 
   8   8   2      178.29      175.00      3.73 o 
   9   8   2        4.14        2.68      1.67 o 
  10   8   2       24.38       18.91      2.73 o 
 -11   9   2      133.08      138.26      5.09 o 
 -10   9   2        0.01       -2.59      1.72 o 
  -9   9   2      107.32      109.08      3.60 o 
  -8   9   2        3.03       -0.77      1.37 o 
  -7   9   2       86.81       81.07      3.43 o 
  -6   9   2      768.29      784.16     11.08 o 
  -5   9   2      287.53      287.43      4.08 o 
  -4   9   2      164.18      172.85      4.19 o 
  -3   9   2       17.54       20.18      1.16 o 
  -2   9   2      465.91      455.45      5.29 o 
  -1   9   2      390.82      406.74      4.95 o 
   0   9   2        0.01        2.13      1.39 o 
   1   9   2       53.18       57.15      1.65 o 
   2   9   2     1001.01      949.25     10.07 o 
   3   9   2      479.73      509.77      6.31 o 
   4   9   2        3.88        2.76      1.12 o 
   5   9   2        4.49        6.80      1.66 o 
   6   9   2        6.15        6.51      1.73 o 
   7   9   2        3.69        1.12      1.79 o 
   8   9   2       43.43       35.88      2.62 o 
   9   9   2       72.32       78.21      4.13 o 
 -10  10   2      145.05      145.51      5.19 o 
  -9  10   2      145.61      136.27      5.68 o 
  -8  10   2      204.67      200.11      5.60 o 
  -7  10   2      193.60      193.32      4.38 o 
  -6  10   2      133.08      129.72      4.36 o 
  -5  10   2       79.53       68.36      2.27 o 
  -4  10   2      121.33      108.19      2.95 o 
  -3  10   2        0.82        0.45      0.74 o 
  -2  10   2      175.79      179.65      3.11 o 
  -1  10   2      299.39      321.89      4.57 o 
   0  10   2        4.30        8.27      1.02 o 
   1  10   2      392.66      410.03      5.27 o 
   2  10   2      147.89      152.22      3.56 o 
   3  10   2      311.54      301.81      8.72 o 
   4  10   2     1055.36     1010.15     16.07 o 
   5  10   2      105.36       97.23      3.79 o 
   6  10   2      143.78      131.72      4.41 o 
   7  10   2       69.54       67.73      3.77 o 
   8  10   2        0.29        0.34      2.41 o 
   9  10   2       13.84       10.95      2.96 o 
  -9  11   2       73.08       65.79      3.71 o 
  -8  11   2      130.14      157.95      5.13 o 
  -7  11   2      180.88      179.11      6.09 o 
  -6  11   2        0.01       -1.70      1.55 o 
  -5  11   2       23.77       24.15      2.23 o 
  -4  11   2      479.74      513.14      9.00 o 
  -3  11   2       35.51       34.91      2.04 o 
  -2  11   2       77.73       80.30      2.34 o 
  -1  11   2      187.26      196.85      3.77 o 
   0  11   2     4368.02     4570.40     49.69 o 
   1  11   2     2279.32     2289.31     25.93 o 
   2  11   2     1035.60     1109.76     23.90 o 
   3  11   2       14.21       15.50      2.13 o 
   4  11   2      243.32      222.88      6.87 o 
   5  11   2        1.26       -2.44      1.63 o 
   6  11   2       24.03       21.99      2.75 o 
   7  11   2       12.49        9.16      2.48 o 
   8  11   2       20.04       21.84      2.87 o 
  -8  12   2        7.17        9.02      2.71 o 
  -7  12   2      124.84      128.85      5.48 o 
  -6  12   2       72.20       66.95      3.95 o 
  -5  12   2        3.43        5.25      2.97 o 
  -4  12   2      120.82      114.14      6.35 o 
  -3  12   2      519.12      524.57      9.56 o 
  -2  12   2       54.00       51.03      3.23 o 
  -1  12   2      687.15      694.45     14.08 o 
   0  12   2     1058.94     1146.26     18.07 o 
   1  12   2      649.39      677.06     11.97 o 
   2  12   2        0.46        4.22      1.93 o 
   3  12   2       51.19       44.20      3.68 o 
   4  12   2      171.19      168.00      5.16 o 
   5  12   2        6.43        6.80      2.46 o 
   6  12   2      152.82      147.39      5.77 o 
   7  12   2       14.43       17.20      2.86 o 
  -6  13   2       14.53       11.41      3.54 o 
  -5  13   2      162.35      152.48      7.65 o 
  -4  13   2       70.86       68.61      5.40 o 
  -3  13   2      118.55      118.21     13.18 o 
  -2  13   2      123.36      132.96      7.03 o 
  -1  13   2       85.13       86.40      4.33 o 
   0  13   2       15.62       20.92      3.32 o 
   1  13   2       40.88       38.09      3.54 o 
   2  13   2      295.11      281.29      8.04 o 
   3  13   2      106.62      109.74      5.15 o 
   4  13   2       89.85       85.36      4.55 o 
   5  13   2       35.38       30.77      3.34 o 
  -4  14   2        1.36       -2.78      3.17 o 
  -3  14   2       71.44       75.47      5.68 o 
  -2  14   2       12.46       20.23      3.95 o 
  -1  14   2        1.75        2.72      3.08 o 
   0  14   2       12.79        8.50      6.66 o 
   1  14   2        9.09        5.79      3.14 o 
   2  14   2       24.24       33.39      4.35 o 
   3  14   2      240.61      247.80      9.76 o 
 -13   0   3     1065.70     1073.58     15.41 o 
 -11   0   3      129.53      125.33      3.17 o 
  -9   0   3       33.18       29.27      2.11 o 
  -7   0   3     3000.24     2887.15     55.10 o 
  -5   0   3      762.25      837.78     21.01 o 
  -3   0   3      438.02      462.93      7.91 o 
  -1   0   3      176.15       72.69      1.41 o 
   1   0   3      808.59      812.43     15.59 o 
   3   0   3    10265.98    10147.88    106.12 o 
   5   0   3     2466.75     2694.89     26.99 o 
   7   0   3      403.95      386.16      5.87 o 
   9   0   3       80.93       81.44      4.79 o 
  11   0   3      107.11      105.08      4.80 o 
 -14   1   3       27.35       36.50      1.92 o 
 -13   1   3      159.19      180.54      3.30 o 
 -12   1   3        9.60       12.02      1.19 o 
 -11   1   3        0.70        1.39      0.83 o 
 -10   1   3      297.68      283.11      3.95 o 
  -9   1   3      222.78      244.80      3.92 o 
  -8   1   3     1157.82     1044.70     13.85 o 
  -7   1   3      108.65      106.80      2.37 o 
  -6   1   3        2.70        8.81      0.82 o 
  -5   1   3     5863.06     5804.43     57.63 o 
  -4   1   3      574.87      602.20      6.26 o 
  -3   1   3      160.73      144.04      1.81 o 
  -2   1   3    30686.40    29860.96    275.82 o 
  -1   1   3     2081.96     2011.26     18.95 o 
   0   1   3      224.27      180.16      2.01 o 
   1   1   3    16795.32    16475.19    194.37 o 
   2   1   3     5352.73     5264.95     45.51 o 
   3   1   3     1553.30     1506.43     11.22 o 
   4   1   3      565.80      551.88      4.76 o 
   5   1   3      178.10      185.18      2.03 o 
   6   1   3      171.80      163.37      2.21 o 
   7   1   3      632.22      621.41      6.58 o 
   8   1   3       21.65       17.34      1.05 o 
   9   1   3       13.01       13.38      1.47 o 
  10   1   3       70.21       62.89      3.00 o 
  11   1   3      126.20      129.19      4.07 o 
  12   1   3        0.15       -0.51      1.67 o 
 -13   2   3        2.61       -1.78      1.19 o 
 -12   2   3      252.51      259.25      4.05 o 
 -11   2   3       23.77       25.53      1.46 o 
 -10   2   3      349.64      338.36      4.72 o 
  -9   2   3      352.29      345.93      4.39 o 
  -8   2   3       56.30       57.12      1.81 o 
  -7   2   3      615.30      637.84      7.54 o 
  -6   2   3      372.46      296.34      4.71 o 
  -5   2   3       58.89       34.69      1.35 o 
  -4   2   3     5714.49     5560.09     48.63 o 
  -3   2   3      183.79      192.35      2.15 o 
  -2   2   3       29.20       39.53      0.76 o 
  -1   2   3     2351.91     2098.25     19.76 o 
   0   2   3     5814.24     5677.73     60.91 o 
   1   2   3      763.26      662.51      7.10 o 
   2   2   3     1796.29     1742.31     15.97 o 
   3   2   3     3613.59     3704.08     32.34 o 
   4   2   3      104.99      114.76      1.60 o 
   5   2   3      293.04      273.98      2.74 o 
   6   2   3        2.59        6.22      0.62 o 
   7   2   3       69.84       81.25      1.71 o 
   8   2   3       30.16       28.72      1.46 o 
   9   2   3      421.47      399.63      6.93 o 
  10   2   3        0.11        0.70      1.52 o 
  11   2   3       52.35       40.14      2.53 o 
  12   2   3       55.28       60.76      3.11 o 
 -13   3   3       19.89       27.39      2.56 o 
 -12   3   3       11.68       13.24      1.30 o 
 -11   3   3      405.06      417.54      5.34 o 
 -10   3   3      499.82      485.62      5.97 o 
  -9   3   3      121.33      126.88      2.59 o 
  -8   3   3     1138.92     1119.06     12.84 o 
  -7   3   3      130.09      116.91      2.36 o 
  -6   3   3        5.15        9.22      0.79 o 
  -5   3   3       59.26       60.57      1.42 o 
  -4   3   3      653.72      662.66      6.54 o 
  -3   3   3      288.94      297.54      3.10 o 
  -2   3   3      770.74      793.60      7.10 o 
  -1   3   3      118.48       94.90      1.34 o 
   0   3   3       14.50       33.08      1.23 o 
   1   3   3      292.01      236.02      3.63 o 
   2   3   3     2106.72     2290.91     21.50 o 
   3   3   3      572.69      540.20      5.48 o 
   4   3   3     6675.62     6801.23     48.76 o 
   5   3   3      968.83      989.62      7.89 o 
   6   3   3       76.47       70.21      1.45 o 
   7   3   3      358.59      354.65      4.29 o 
   8   3   3       90.94       84.84      2.04 o 
   9   3   3        0.08       -0.80      0.99 o 
  10   3   3       30.77       29.59      1.35 o 
  11   3   3        0.09       -2.02      1.51 o 
  12   3   3       63.05       78.70      3.46 o 
 -13   4   3       51.05       63.90      3.27 o 
 -12   4   3       16.99       17.50      1.28 o 
 -11   4   3      466.12      470.10      5.80 o 
 -10   4   3      256.67      262.31      4.05 o 
  -9   4   3        0.11       -1.22      0.81 o 
  -8   4   3      508.75      511.52      5.82 o 
  -7   4   3       16.32       13.53      0.94 o 
  -6   4   3      243.31      284.39      3.75 o 
  -5   4   3       11.92       21.45      1.13 o 
  -4   4   3     6629.64     6634.88     58.11 o 
  -3   4   3      635.95      722.17      7.06 o 
  -2   4   3      378.32      401.21      3.77 o 
  -1   4   3     1174.14     1231.56     10.74 o 
   0   4   3      305.95      308.16      3.56 o 
   1   4   3     6332.15     6381.49     58.58 o 
   2   4   3      423.22      392.26      5.30 o 
   3   4   3        4.54        3.61      0.92 o 
   4   4   3        8.84        8.63      1.14 o 
   5   4   3       32.58       27.42      0.90 o 
   6   4   3      264.10      247.54      3.10 o 
   7   4   3     2928.90     2776.72     26.67 o 
   8   4   3       31.30       20.97      1.36 o 
   9   4   3      157.45      157.77      3.96 o 
  10   4   3       28.12       29.03      1.79 o 
  11   4   3       16.58       16.13      1.78 o 
 -13   5   3        5.59        4.36      2.23 o 
 -12   5   3       25.87       22.15      2.09 o 
 -11   5   3        6.59        5.95      0.97 o 
 -10   5   3       58.10       62.08      1.98 o 
  -9   5   3        0.01       -1.26      0.85 o 
  -8   5   3      814.47      779.07      9.78 o 
  -7   5   3       33.83       35.50      1.32 o 
  -6   5   3        0.18        0.43      0.63 o 
  -5   5   3      800.04      784.68      9.26 o 
  -4   5   3      184.12      181.15      2.41 o 
  -3   5   3     4319.49     4368.24     38.60 o 
  -2   5   3      230.18      204.45      2.57 o 
  -1   5   3     1538.82     1636.95     17.04 o 
   0   5   3      322.71      384.53      4.61 o 
   1   5   3      154.86      171.77      2.28 o 
   2   5   3     1207.07     1215.17     11.17 o 
   3   5   3     1912.16     1927.75     18.49 o 
   4   5   3        1.93        2.77      0.62 o 
   5   5   3     1404.34     1416.56     12.60 o 
   6   5   3     1013.64      948.12      9.37 o 
   7   5   3     1087.66     1043.92     10.39 o 
   8   5   3      137.20      131.61      2.90 o 
   9   5   3       31.96       30.40      1.83 o 
  10   5   3       10.43        6.47      1.40 o 
  11   5   3        2.76        0.62      1.35 o 
 -12   6   3       10.43        9.20      2.00 o 
 -11   6   3       75.26       74.86      2.91 o 
 -10   6   3       61.90       59.03      1.85 o 
  -9   6   3       87.65       76.39      3.00 o 
  -8   6   3      286.97      277.37      4.79 o 
  -7   6   3       19.01       23.99      1.38 o 
  -6   6   3      173.12      179.07      2.82 o 
  -5   6   3      156.82      184.86      2.70 o 
  -4   6   3        1.04        0.17      0.51 o 
  -3   6   3     4258.65     4702.67     41.72 o 
  -2   6   3     7751.23     8482.97     78.69 o 
  -1   6   3     4324.46     4756.71     47.66 o 
   0   6   3     1077.93     1166.18     11.59 o 
   1   6   3       25.96       64.56      1.86 o 
   2   6   3       74.36       63.10      1.90 o 
   3   6   3       50.28       53.62      1.24 o 
   4   6   3       66.54       72.89      1.98 o 
   5   6   3      460.76      479.67      5.96 o 
   6   6   3       83.97       78.61      3.97 o 
   7   6   3     1359.48     1337.39     13.65 o 
   8   6   3      683.08      684.77      8.55 o 
   9   6   3       15.24        7.80      1.39 o 
  10   6   3      100.75      105.07      3.17 o 
  11   6   3       22.52       22.11      2.17 o 
 -12   7   3       60.43       60.90      4.66 o 
 -11   7   3       45.67       47.61      2.99 o 
 -10   7   3     1026.85     1003.66     13.12 o 
  -9   7   3       40.42       38.00      1.55 o 
  -8   7   3        2.97        3.82      0.99 o 
  -7   7   3       91.78       93.15      2.17 o 
  -6   7   3      229.55      245.42      3.44 o 
  -5   7   3       59.57       64.03      1.64 o 
  -4   7   3      337.76      375.65      4.99 o 
  -3   7   3      702.30      772.12      8.25 o 
  -2   7   3      286.17      314.59      3.70 o 
  -1   7   3      129.49      144.59      2.24 o 
   0   7   3      935.21      929.14      8.94 o 
   1   7   3      198.20      193.80      2.73 o 
   2   7   3      701.07      758.26      8.74 o 
   3   7   3        1.79        1.10      0.66 o 
   4   7   3       47.32       38.53      1.30 o 
   5   7   3       29.99       30.72      1.29 o 
   6   7   3     2894.81     2858.90     31.53 o 
   7   7   3        0.22        2.24      1.16 o 
   8   7   3       27.58       27.07      1.76 o 
   9   7   3      167.71      164.55      4.19 o 
  10   7   3        0.97       -2.39      1.60 o 
 -11   8   3      247.85      245.90      5.27 o 
 -10   8   3       18.51       19.96      1.89 o 
  -9   8   3       59.12       56.79      2.76 o 
  -8   8   3      183.55      193.54      3.89 o 
  -7   8   3        9.70       11.79      1.57 o 
  -6   8   3      295.63      287.61      4.45 o 
  -5   8   3       11.45       16.79      1.17 o 
  -4   8   3      307.86      291.76      4.59 o 
  -3   8   3       28.50       31.83      1.28 o 
  -2   8   3      269.31      220.23      2.95 o 
  -1   8   3       20.51       25.34      0.91 o 
   0   8   3       13.84        7.88      0.67 o 
   1   8   3      158.73      148.05      2.41 o 
   2   8   3     2667.65     2808.67     28.88 o 
   3   8   3        6.09        8.70      0.98 o 
   4   8   3     1364.27     1380.27     16.50 o 
   5   8   3       25.96       24.74      1.30 o 
   6   8   3       83.45       80.12      2.58 o 
   7   8   3       37.83       41.00      2.05 o 
   8   8   3        8.60        7.14      1.93 o 
   9   8   3        0.72       -0.94      3.67 o 
  10   8   3       62.14       65.42      4.64 o 
 -11   9   3        5.45        4.96      2.23 o 
 -10   9   3      188.59      171.42      4.63 o 
  -9   9   3       86.44       75.39      3.54 o 
  -8   9   3        0.41       -0.50      1.37 o 
  -7   9   3       80.78       55.41      2.34 o 
  -6   9   3      101.88      104.35      3.39 o 
  -5   9   3      235.32      259.62      6.34 o 
  -4   9   3       33.79       29.91      1.52 o 
  -3   9   3      603.11      633.18      7.62 o 
  -2   9   3      188.87      197.69      3.02 o 
  -1   9   3      231.33      245.72      3.56 o 
   0   9   3      549.42      560.88      6.04 o 
   1   9   3      515.08      460.35      5.56 o 
   2   9   3       27.48       30.89      1.52 o 
   3   9   3       76.52       77.81      2.51 o 
   4   9   3      103.98      105.44      3.34 o 
   5   9   3        5.70        4.41      1.20 o 
   6   9   3      639.10      618.56     10.27 o 
   7   9   3       61.43       72.09      5.87 o 
   8   9   3       28.96       27.25      2.67 o 
   9   9   3        0.19        3.18      2.35 o 
 -10  10   3       28.58       26.98      2.86 o 
  -9  10   3        0.32        1.52      1.99 o 
  -8  10   3       43.03       34.36      2.74 o 
  -7  10   3      195.72      201.85      4.44 o 
  -6  10   3      293.57      254.82      5.12 o 
  -5  10   3       19.92       16.83      1.60 o 
  -4  10   3        0.62        0.32      1.31 o 
  -3  10   3      609.76      559.36      7.04 o 
  -2  10   3       63.58       64.48      1.92 o 
  -1  10   3      933.49      939.14     10.13 o 
   0  10   3        0.41       -0.85      1.17 o 
   1  10   3      121.73      116.04      2.74 o 
   2  10   3     1924.30     1859.58     24.75 o 
   3  10   3       96.76      108.52      3.89 o 
   4  10   3      546.97      498.74      9.37 o 
   5  10   3      311.45      331.51      7.51 o 
   6  10   3       38.10       40.90      3.03 o 
   7  10   3        6.46        7.33      2.14 o 
   8  10   3       17.66       22.55      3.21 o 
  -9  11   3      198.70      240.40      6.60 o 
  -8  11   3       22.76       22.04      2.58 o 
  -7  11   3       97.95       91.65      3.96 o 
  -6  11   3      154.31      148.42      3.84 o 
  -5  11   3      586.82      561.87      8.84 o 
  -4  11   3        4.39        5.09      1.39 o 
  -3  11   3      583.12      587.17     12.05 o 
  -2  11   3        5.47        7.05      2.05 o 
  -1  11   3      881.97      871.17     11.34 o 
   0  11   3      591.05      622.48      8.45 o 
   1  11   3        0.03        5.35      1.25 o 
   2  11   3      895.30      902.68     14.01 o 
   3  11   3        2.36        4.89      1.83 o 
   4  11   3      349.66      335.21      9.98 o 
   5  11   3       10.14        9.21      2.31 o 
   6  11   3       13.32       15.04      2.53 o 
   7  11   3        2.37        1.02      2.14 o 
  -8  12   3        0.00        1.58      3.18 o 
  -7  12   3      320.15      318.31      8.64 o 
  -6  12   3       17.28       15.86      1.86 o 
  -5  12   3       81.70       67.17      3.66 o 
  -4  12   3        1.54       -0.20      1.96 o 
  -3  12   3       35.45       32.94      2.99 o 
  -2  12   3        9.13        6.96      2.27 o 
  -1  12   3      291.74      302.81      6.88 o 
   0  12   3        3.50        2.27      1.77 o 
   1  12   3        0.35        1.31      1.81 o 
   2  12   3      135.90      140.90      4.68 o 
   3  12   3      401.79      401.37      8.50 o 
   4  12   3       29.19       33.58      2.77 o 
   5  12   3        0.79       -0.24      2.17 o 
   6  12   3      202.93      210.15      9.43 o 
  -7  13   3        7.22        6.58      3.46 o 
  -6  13   3       66.34       63.91      5.42 o 
  -5  13   3       21.09       26.37      4.13 o 
  -4  13   3        0.07        2.10      2.03 o 
  -3  13   3       45.84       45.50      3.36 o 
  -2  13   3      211.08      220.25      6.90 o 
  -1  13   3      339.58      343.72      9.78 o 
   0  13   3       22.51       21.01      2.84 o 
   1  13   3       46.79       48.29      3.12 o 
   2  13   3       48.94       39.40      3.33 o 
   3  13   3       10.02        8.07      2.21 o 
   4  13   3      137.95      156.20      5.29 o 
   5  13   3        3.71        0.50      2.36 o 
  -4  14   3        0.78        0.43      3.22 o 
  -3  14   3        5.08        3.70      2.22 o 
  -2  14   3       18.39       20.33      2.89 o 
  -1  14   3        0.33        1.31      2.21 o 
   0  14   3       71.00       79.72      4.58 o 
   1  14   3       44.02       50.17      3.81 o 
   2  14   3       86.44       95.33      5.02 o 
   3  14   3        1.93       -0.87      2.35 o 
 -14   0   4       68.37       72.76      3.65 o 
 -12   0   4        7.32        9.48      1.68 o 
 -10   0   4      234.08      239.13      5.30 o 
  -8   0   4      165.91      142.71      5.17 o 
  -6   0   4    12777.38    12829.22    236.08 o 
  -4   0   4     4548.94     4446.23     67.53 o 
  -2   0   4     9694.06    10085.56    131.00 o 
   0   0   4     6540.80     6522.57     85.61 o 
   2   0   4    10245.63    10660.31    123.27 o 
   4   0   4     1349.99     1390.26     40.78 o 
   6   0   4      405.46      375.40      7.80 o 
   8   0   4        6.46       10.73      2.40 o 
  10   0   4        1.29        4.18      2.41 o 
 -14   1   4      143.62      143.78      3.39 o 
 -13   1   4      882.80      959.35     10.04 o 
 -12   1   4        1.80        0.21      0.95 o 
 -11   1   4       14.07       14.55      1.19 o 
 -10   1   4      300.42      301.70      4.40 o 
  -9   1   4        6.56        7.54      1.38 o 
  -8   1   4        3.80        3.57      1.10 o 
  -7   1   4     4677.40     4647.60     55.36 o 
  -6   1   4        0.36        1.50      0.73 o 
  -5   1   4     1682.46     1721.37     19.25 o 
  -4   1   4     1072.12     1107.41     10.93 o 
  -3   1   4     4161.02     4080.64     40.57 o 
  -2   1   4      783.19      764.72      7.14 o 
  -1   1   4     2192.38     2172.24     32.22 o 
   0   1   4     1905.87     1837.23     19.38 o 
   1   1   4      327.73      369.51      5.49 o 
   2   1   4     7456.15     7538.12     62.07 o 
   3   1   4       91.68       68.49      1.14 o 
   4   1   4     1309.30     1219.46     11.22 o 
   5   1   4        7.69        9.05      1.36 o 
   6   1   4     1756.30     1728.38     19.04 o 
   7   1   4       25.12       27.14      1.36 o 
   8   1   4        0.42        1.29      1.12 o 
   9   1   4        3.33        8.68      1.52 o 
  10   1   4      135.46      129.49      4.29 o 
  11   1   4       89.09       81.14      4.33 o 
 -14   2   4       31.60       31.96      1.99 o 
 -13   2   4       28.06       22.60      1.71 o 
 -12   2   4        0.04       -0.07      1.08 o 
 -11   2   4        7.31        8.20      1.19 o 
 -10   2   4      178.06      171.48      4.92 o 
  -9   2   4      831.04      869.97     10.26 o 
  -8   2   4      313.00      286.42      5.00 o 
  -7   2   4      239.36      237.73      4.27 o 
  -6   2   4      272.07      272.68      4.53 o 
  -5   2   4     2178.80     2218.27     22.75 o 
  -4   2   4      882.82      886.46      9.55 o 
  -3   2   4     1189.28     1149.08     10.61 o 
  -2   2   4     9825.91    10002.40     86.81 o 
  -1   2   4       25.73       28.24      0.67 o 
   0   2   4     1810.91     1866.66     17.92 o 
   1   2   4        6.00       12.02      0.64 o 
   2   2   4      242.61      197.07      2.53 o 
   3   2   4      685.23      699.18      9.98 o 
   4   2   4     2320.98     2514.43     22.34 o 
   5   2   4       45.88       51.21      1.42 o 
   6   2   4       31.85       41.26      1.09 o 
   7   2   4        0.27        1.47      0.77 o 
   8   2   4       43.82       40.91      2.00 o 
   9   2   4        0.38        0.32      1.21 o 
  10   2   4       13.46       18.59      1.91 o 
  11   2   4      190.25      194.11      7.16 o 
 -13   3   4       93.29       91.32      3.01 o 
 -12   3   4      123.47      139.17      3.34 o 
 -11   3   4      358.71      346.78      5.09 o 
 -10   3   4      336.59      352.50      4.99 o 
  -9   3   4      213.58      215.73      3.73 o 
  -8   3   4     1076.19     1077.91     12.19 o 
  -7   3   4       85.54      100.81      2.39 o 
  -6   3   4      149.28      131.05      2.60 o 
  -5   3   4      149.44      159.72      2.59 o 
  -4   3   4      108.17       68.86      1.47 o 
  -3   3   4     4724.85     4862.04     42.75 o 
  -2   3   4     1208.48     1192.02     11.00 o 
  -1   3   4       64.62       67.01      1.03 o 
   0   3   4       70.17       75.53      1.22 o 
   1   3   4      627.64      734.55      8.68 o 
   2   3   4      967.52      985.82     10.52 o 
   3   3   4      593.48      595.74      6.44 o 
   4   3   4        1.58        1.76      0.52 o 
   5   3   4       63.05       53.95      1.42 o 
   6   3   4      151.89      136.74      2.56 o 
   7   3   4      536.06      513.25      7.46 o 
   8   3   4      127.71      117.27      2.72 o 
   9   3   4        0.22        0.68      1.29 o 
  10   3   4       32.02       30.96      2.21 o 
  11   3   4        0.44        1.73      1.59 o 
 -13   4   4       44.45       51.57      2.25 o 
 -12   4   4        3.11        2.09      1.14 o 
 -11   4   4      225.92      226.54      4.16 o 
 -10   4   4       27.99       29.55      1.57 o 
  -9   4   4        0.00       -1.27      0.91 o 
  -8   4   4       54.75       62.27      1.98 o 
  -7   4   4      582.54      565.72      7.03 o 
  -6   4   4      131.13       94.97      1.94 o 
  -5   4   4     1044.47     1096.26     11.17 o 
  -4   4   4        1.29        3.47      0.55 o 
  -3   4   4      313.90      345.98      3.82 o 
  -2   4   4      759.91      775.85      7.51 o 
  -1   4   4     2158.60     2129.47     17.29 o 
   0   4   4     2731.58     2600.14     28.44 o 
   1   4   4      118.81       71.93      2.01 o 
   2   4   4      418.17      432.95      5.29 o 
   3   4   4      224.04      229.67      3.19 o 
   4   4   4     1988.85     2046.47     18.63 o 
   5   4   4       19.51       22.59      1.03 o 
   6   4   4       41.08       43.01      1.42 o 
   7   4   4      170.38      179.98      3.44 o 
   8   4   4       17.03       18.92      1.42 o 
   9   4   4       44.72       45.01      1.93 o 
  10   4   4       11.94       12.49      1.96 o 
  11   4   4        0.39        0.24      1.63 o 
 -13   5   4       16.04       12.30      2.24 o 
 -12   5   4      191.20      196.59      3.64 o 
 -11   5   4      385.32      391.41      5.90 o 
 -10   5   4       93.64       96.60      2.91 o 
  -9   5   4      548.12      546.58      7.52 o 
  -8   5   4      192.82      216.64      3.68 o 
  -7   5   4       34.07       31.20      1.39 o 
  -6   5   4     1529.69     1430.12     18.36 o 
  -5   5   4      146.29      147.17      2.45 o 
  -4   5   4      825.75      879.32      8.64 o 
  -3   5   4     1120.82     1218.70     11.49 o 
  -2   5   4     1401.38     1483.52     15.56 o 
  -1   5   4      831.28      901.13      9.08 o 
   0   5   4      178.63      167.69      2.76 o 
   1   5   4      641.05      601.16      6.68 o 
   2   5   4     2125.80     2263.88     22.85 o 
   3   5   4      383.63      370.63      4.91 o 
   4   5   4     1397.47     1475.62     13.67 o 
   5   5   4        5.08        5.67      0.77 o 
   6   5   4      319.47      298.01      5.15 o 
   7   5   4       16.57       16.99      1.27 o 
   8   5   4        1.24        3.33      1.28 o 
   9   5   4      158.25      148.00      4.95 o 
  10   5   4        0.08       -1.88      1.43 o 
  11   5   4        2.42        1.43      1.57 o 
 -13   6   4       11.26        9.92      2.50 o 
 -12   6   4        0.53        0.24      1.13 o 
 -11   6   4       66.60       68.21      2.26 o 
 -10   6   4        4.07        4.24      1.35 o 
  -9   6   4      454.33      450.16      7.05 o 
  -8   6   4        6.83        7.30      1.14 o 
  -7   6   4       65.03       68.90      1.91 o 
  -6   6   4      558.22      510.65      6.53 o 
  -5   6   4        0.86        3.85      0.94 o 
  -4   6   4      210.23      198.31      2.96 o 
  -3   6   4      892.45      987.20     10.99 o 
  -2   6   4       13.11       14.49      1.04 o 
  -1   6   4      947.67     1028.29     11.20 o 
   0   6   4       49.00       60.01      2.44 o 
   1   6   4       31.30       51.84      2.04 o 
   2   6   4       28.75       10.80      0.74 o 
   3   6   4      121.81      136.98      2.16 o 
   4   6   4      157.38      160.30      2.95 o 
   5   6   4        8.49        9.86      0.88 o 
   6   6   4      247.75      246.24      3.78 o 
   7   6   4        3.75        2.20      1.54 o 
   8   6   4      445.29      445.00     12.64 o 
   9   6   4        9.22       17.14      3.00 o 
  10   6   4        5.56        4.16      1.85 o 
 -12   7   4      251.62      266.22      6.14 o 
 -11   7   4       54.62       56.21      1.94 o 
 -10   7   4       45.81       41.90      3.02 o 
  -9   7   4      204.77      185.25      4.01 o 
  -8   7   4       60.40       69.68      2.19 o 
  -7   7   4       73.24       82.50      2.11 o 
  -6   7   4       50.79       49.19      1.61 o 
  -5   7   4      862.16      896.62      9.61 o 
  -4   7   4      520.09      479.32      6.11 o 
  -3   7   4      165.11      175.96      3.04 o 
  -2   7   4      196.62      169.27      3.23 o 
  -1   7   4     1332.17     1474.06     15.73 o 
   0   7   4      125.27      130.65      2.94 o 
   1   7   4        0.26        1.21      0.68 o 
   2   7   4      128.17      131.74      2.49 o 
   3   7   4       84.69       74.35      1.86 o 
   4   7   4      362.99      368.54      4.83 o 
   5   7   4      497.86      531.62      7.02 o 
   6   7   4        1.62        5.88      1.08 o 
   7   7   4      179.10      171.24      5.16 o 
   8   7   4        0.59        2.57      1.42 o 
   9   7   4       39.81       36.74      4.61 o 
  10   7   4        3.80        4.05      1.97 o 
 -12   8   4       96.22       97.19      6.42 o 
 -11   8   4      126.03      143.70      4.54 o 
 -10   8   4       18.52       17.15      1.63 o 
  -9   8   4       78.86       80.54      3.52 o 
  -8   8   4      194.65      176.23      3.84 o 
  -7   8   4       91.33       74.70      2.42 o 
  -6   8   4        2.58        0.98      0.84 o 
  -5   8   4       64.93       59.26      2.13 o 
  -4   8   4       84.51       94.80      2.41 o 
  -3   8   4      762.99      800.50     10.48 o 
  -2   8   4      626.12      630.68      7.59 o 
  -1   8   4      541.27      541.63      6.10 o 
   0   8   4      524.56      625.50      7.61 o 
   1   8   4      426.44      423.41      5.65 o 
   2   8   4        8.37        8.79      1.01 o 
   3   8   4       84.59       80.26      2.29 o 
   4   8   4      377.85      348.47      4.77 o 
   5   8   4        2.16        2.69      0.92 o 
   6   8   4       95.51       99.98      2.86 o 
   7   8   4       21.62       18.78      1.98 o 
   8   8   4       76.53       62.06      3.39 o 
   9   8   4      193.88      172.21      5.56 o 
 -11   9   4       29.17       29.96      2.93 o 
 -10   9   4       37.49       41.12      3.05 o 
  -9   9   4       38.01       36.01      2.17 o 
  -8   9   4      106.61      113.29      3.45 o 
  -7   9   4      213.82      204.83      4.58 o 
  -6   9   4      100.69       95.13      2.97 o 
  -5   9   4        0.42        0.12      0.95 o 
  -4   9   4        3.92        5.13      1.04 o 
  -3   9   4      164.66      131.17      2.70 o 
  -2   9   4       75.71       77.73      2.03 o 
  -1   9   4       11.18        8.70      0.91 o 
   0   9   4      208.77      216.70      3.71 o 
   1   9   4      191.20      212.62      3.68 o 
   2   9   4      306.82      323.13      5.03 o 
   3   9   4      929.72      918.25     11.74 o 
   4   9   4     1019.48     1070.45     16.65 o 
   5   9   4      136.24      128.04      4.53 o 
   6   9   4        0.04        0.93      1.72 o 
   7   9   4       39.04       34.24      2.75 o 
   8   9   4       68.90       62.01      6.44 o 
   9   9   4        4.49        8.15      2.64 o 
 -10  10   4        7.90        6.11      2.26 o 
  -9  10   4       58.66       61.62      2.52 o 
  -8  10   4      794.36      728.68     11.57 o 
  -7  10   4      383.20      341.47      6.39 o 
  -6  10   4       71.33       72.61      2.81 o 
  -5  10   4      280.02      258.33      5.40 o 
  -4  10   4        4.61        1.32      1.04 o 
  -3  10   4        0.11        1.30      0.98 o 
  -2  10   4        1.68        0.70      0.82 o 
  -1  10   4        0.02       -1.60      1.07 o 
   0  10   4      211.27      217.40      5.98 o 
   1  10   4      159.63      156.35      3.91 o 
   2  10   4       14.74       14.94      1.96 o 
   3  10   4       16.83        5.12      1.72 o 
   4  10   4       13.20        7.28      1.87 o 
   5  10   4       68.36       76.27      3.85 o 
   6  10   4       12.10       13.82      2.29 o 
   7  10   4        0.52       -0.20      1.91 o 
   8  10   4       20.81       13.94      2.89 o 
  -9  11   4      122.49      124.91      5.59 o 
  -8  11   4      149.91      161.71      4.57 o 
  -7  11   4       37.04       42.45      2.62 o 
  -6  11   4        0.41        1.18      1.63 o 
  -5  11   4      373.74      328.86     11.43 o 
  -4  11   4      315.47      288.48      6.15 o 
  -3  11   4        9.01        9.58      1.60 o 
  -2  11   4        2.94        3.15      1.86 o 
  -1  11   4       85.48       74.40      2.77 o 
   0  11   4       63.26       65.85      2.80 o 
   1  11   4        2.49        3.10      1.50 o 
   2  11   4      142.98      143.20      4.59 o 
   3  11   4      121.21      123.12      4.33 o 
   4  11   4      226.70      234.29      6.80 o 
   5  11   4        4.12        7.01      2.17 o 
   6  11   4        2.52        3.08      2.19 o 
   7  11   4        0.49        1.67      2.40 o 
  -8  12   4      109.46      117.64      5.50 o 
  -7  12   4       29.40       27.19      2.62 o 
  -6  12   4      210.19      197.00      6.27 o 
  -5  12   4      379.05      355.08      8.90 o 
  -4  12   4      173.35      163.16      5.71 o 
  -3  12   4      415.00      386.13      9.43 o 
  -2  12   4        4.32        0.51      1.67 o 
  -1  12   4      254.09      244.90      6.42 o 
   0  12   4       17.19       22.10      2.34 o 
   1  12   4       13.14        7.82      2.00 o 
   2  12   4      125.13      123.43      4.50 o 
   3  12   4      172.57      169.79      5.25 o 
   4  12   4        0.43        0.76      2.11 o 
   5  12   4       88.46       88.02      4.51 o 
   6  12   4       56.78       60.13      3.93 o 
  -6  13   4       50.11       47.26      3.87 o 
  -5  13   4        4.29        2.12      3.89 o 
  -4  13   4       27.33       25.04      2.90 o 
  -3  13   4        8.16        8.30      2.39 o 
  -2  13   4      197.82      185.94      6.47 o 
  -1  13   4       16.02       16.28      3.47 o 
   0  13   4        2.21        2.31      1.86 o 
   1  13   4       29.81       25.05      2.58 o 
   2  13   4       57.29       66.72      3.52 o 
   3  13   4        0.05       -0.99      1.92 o 
   4  13   4       13.71       16.56      2.88 o 
  -4  14   4       53.64       61.60      4.02 o 
  -3  14   4        0.92        1.16      2.29 o 
  -2  14   4       46.77       44.87      3.60 o 
  -1  14   4        0.69        4.15      2.35 o 
   0  14   4       82.18       92.69      9.42 o 
   1  14   4       59.26       62.48      4.18 o 
   2  14   4        7.06       10.16      2.82 o 
 -13   0   5      522.14      578.07      9.80 o 
 -11   0   5      140.90      129.33      3.94 o 
  -9   0   5     2502.35     2341.89     80.22 o 
  -7   0   5      926.75      995.79     20.81 o 
  -5   0   5     7614.99     8408.51    155.39 o 
  -3   0   5     1961.27     1624.52     22.85 o 
  -1   0   5     9718.39    10100.94    212.01 o 
   1   0   5     1486.77     1661.88     25.71 o 
   3   0   5      272.91      232.58      4.14 o 
   5   0   5     1575.83     1593.75     25.44 o 
   7   0   5      318.80      310.98      9.73 o 
   9   0   5      158.43      160.80      8.29 o 
  11   0   5       94.87      107.43      7.78 o 
 -14   1   5       18.20       22.90      1.95 o 
 -13   1   5       70.32       72.75      2.45 o 
 -12   1   5      105.57      107.74      3.04 o 
 -11   1   5       50.99       51.14      3.91 o 
 -10   1   5      672.70      661.31      9.88 o 
  -9   1   5      127.24      147.90      3.95 o 
  -8   1   5      298.34      287.52      6.83 o 
  -7   1   5      367.82      411.99      6.36 o 
  -6   1   5      453.07      534.77      8.54 o 
  -5   1   5      171.21      181.01      3.32 o 
  -4   1   5      109.65      120.75      2.88 o 
  -3   1   5        8.93        4.47      0.73 o 
  -2   1   5      427.57      416.27      4.19 o 
  -1   1   5     2168.33     2089.91     18.56 o 
   0   1   5      827.46      748.42      8.52 o 
   1   1   5      146.50      151.18      1.98 o 
   2   1   5      296.59      282.18      3.95 o 
   3   1   5      136.58      167.72      2.11 o 
   4   1   5     3028.29     3119.84     27.44 o 
   5   1   5     1719.25     1785.77     17.33 o 
   6   1   5      502.52      518.94      8.96 o 
   7   1   5        3.33        2.35      1.62 o 
   8   1   5        2.46        4.70      1.73 o 
   9   1   5       86.50       73.29      4.08 o 
  10   1   5       58.05       54.70      3.76 o 
  11   1   5       24.59       28.36      4.34 o 
 -14   2   5      187.79      192.53      4.26 o 
 -13   2   5       70.46       69.08      2.67 o 
 -12   2   5      249.55      267.52      4.85 o 
 -11   2   5      916.93      937.35     12.30 o 
 -10   2   5     1015.46     1020.42     14.17 o 
  -9   2   5      211.49      219.59      4.44 o 
  -8   2   5       61.48       83.27      2.54 o 
  -7   2   5       22.37       14.72      1.23 o 
  -6   2   5      962.74     1058.82     13.79 o 
  -5   2   5      173.56      217.51      4.27 o 
  -4   2   5       19.21       18.93      0.95 o 
  -3   2   5      533.27      664.14      8.18 o 
  -2   2   5      434.08      435.20      4.69 o 
  -1   2   5     7030.45     6912.41     64.02 o 
   0   2   5       32.83       21.27      0.69 o 
   1   2   5     7452.14     7786.24     91.35 o 
   2   2   5      500.05      521.79      5.95 o 
   3   2   5        3.58        7.51      0.63 o 
   4   2   5      454.01      469.78      4.40 o 
   5   2   5      727.45      722.68      8.13 o 
   6   2   5      695.30      732.36      9.62 o 
   7   2   5      334.97      317.08      6.61 o 
   8   2   5        2.55        1.91      1.66 o 
   9   2   5       13.81       18.64      2.50 o 
  10   2   5      149.49      144.88      5.98 o 
  11   2   5       30.68       25.96      3.20 o 
 -13   3   5      172.82      174.88      4.69 o 
 -12   3   5      171.62      180.88      4.22 o 
 -11   3   5        2.85        1.24      1.36 o 
 -10   3   5        0.77        2.87      1.17 o 
  -9   3   5       23.14       24.76      1.55 o 
  -8   3   5      181.81      189.29      3.94 o 
  -7   3   5      913.29      909.77     12.27 o 
  -6   3   5      630.12      580.88      8.27 o 
  -5   3   5       59.33       65.23      1.77 o 
  -4   3   5     1054.93     1001.29     11.74 o 
  -3   3   5      169.79      161.13      2.31 o 
  -2   3   5     1235.31     1134.06     11.94 o 
  -1   3   5      277.90      309.93      3.87 o 
   0   3   5     1700.78     1661.81     17.14 o 
   1   3   5      787.00      724.59      8.64 o 
   2   3   5      389.15      401.18      6.32 o 
   3   3   5       37.80       33.82      1.12 o 
   4   3   5       17.67       15.00      0.93 o 
   5   3   5       11.82       13.26      0.72 o 
   6   3   5      135.38      139.14      5.08 o 
   7   3   5      242.89      240.91      6.11 o 
   8   3   5       45.33       44.38      3.01 o 
   9   3   5       31.65       25.75      2.71 o 
  10   3   5       13.12       11.42      2.56 o 
  11   3   5        2.12       -0.76      2.26 o 
 -13   4   5       42.22       42.49      2.46 o 
 -12   4   5       17.62       13.70      1.58 o 
 -11   4   5      442.24      456.23      8.22 o 
 -10   4   5     1405.15     1424.00     17.28 o 
  -9   4   5      218.31      237.31      4.08 o 
  -8   4   5     1255.09     1203.81     14.57 o 
  -7   4   5       10.09        4.52      0.95 o 
  -6   4   5       20.91       22.26      1.63 o 
  -5   4   5      435.76      423.81      7.10 o 
  -4   4   5        4.05        3.25      0.71 o 
  -3   4   5      981.42      955.42     10.43 o 
  -2   4   5      702.47      733.61      8.14 o 
  -1   4   5      232.12      261.65      3.75 o 
   0   4   5     3040.32     3246.92     51.12 o 
   1   4   5     2301.41     2523.72     30.73 o 
   2   4   5       22.54       24.28      1.37 o 
   3   4   5      550.03      557.68      6.73 o 
   4   4   5      514.61      509.33      6.55 o 
   5   4   5      862.53      851.84      8.46 o 
   6   4   5       50.90       48.66      1.83 o 
   7   4   5        0.03       -0.68      1.27 o 
   8   4   5      304.14      301.73      6.45 o 
   9   4   5        0.58       -2.05      1.85 o 
  10   4   5       64.08       71.04      4.42 o 
 -13   5   5       30.46       33.16      2.22 o 
 -12   5   5       37.60       36.48      1.94 o 
 -11   5   5        5.61        5.43      1.52 o 
 -10   5   5      161.13      162.26      3.52 o 
  -9   5   5      109.46      115.74      3.03 o 
  -8   5   5       45.55       50.34      1.82 o 
  -7   5   5      166.34      177.51      3.45 o 
  -6   5   5      408.30      357.76      4.94 o 
  -5   5   5        1.25        0.19      0.65 o 
  -4   5   5       72.23       49.45      1.75 o 
  -3   5   5      204.73      199.11      2.80 o 
  -2   5   5      354.17      370.55      4.30 o 
  -1   5   5     7360.05     7800.71     77.73 o 
   0   5   5      378.36      364.77      7.88 o 
   1   5   5       46.44       28.78      1.00 o 
   2   5   5       93.70       74.98      1.99 o 
   3   5   5      112.99       97.69      2.57 o 
   4   5   5     1781.17     1772.29     20.28 o 
   5   5   5      270.34      269.54      3.77 o 
   6   5   5     1070.20     1030.86     13.38 o 
   7   5   5      118.15      101.67      3.49 o 
   8   5   5       71.89       68.05      3.04 o 
   9   5   5        2.32        4.35      1.61 o 
  10   5   5        0.06       -0.81      3.61 o 
 -13   6   5        0.53       -1.09      1.16 o 
 -12   6   5       49.39       51.49      2.17 o 
 -11   6   5       30.23       36.49      2.16 o 
 -10   6   5        7.59        6.23      1.45 o 
  -9   6   5      100.43      109.03      2.82 o 
  -8   6   5      173.09      187.55      4.39 o 
  -7   6   5      329.65      322.74      4.82 o 
  -6   6   5       24.18       20.48      1.21 o 
  -5   6   5      111.57      104.08      2.29 o 
  -4   6   5      681.95      642.43      7.15 o 
  -3   6   5        6.44        3.18      0.67 o 
  -2   6   5       50.32       46.77      1.25 o 
  -1   6   5     3395.64     3464.04     38.08 o 
   0   6   5     1938.35     2126.36     23.90 o 
   1   6   5      421.83      505.43      5.63 o 
   2   6   5        9.37        9.71      0.78 o 
   3   6   5      223.02      240.97      4.38 o 
   4   6   5      338.48      321.18      4.25 o 
   5   6   5      332.66      325.88      4.83 o 
   6   6   5      464.30      456.36      6.85 o 
   7   6   5     1469.85     1480.02     24.68 o 
   8   6   5        2.71        2.25      1.62 o 
   9   6   5      353.83      344.62      7.83 o 
  10   6   5        1.93        1.76      1.79 o 
 -12   7   5        0.02       -1.75      1.16 o 
 -11   7   5       47.51       53.69      2.51 o 
 -10   7   5      909.19      962.10     12.72 o 
  -9   7   5      211.79      217.79      4.44 o 
  -8   7   5        8.80        7.35      1.21 o 
  -7   7   5       32.45       32.36      1.66 o 
  -6   7   5       87.41       76.41      2.16 o 
  -5   7   5       67.02       80.49      2.10 o 
  -4   7   5      466.45      470.03      6.22 o 
  -3   7   5     1467.27     1455.86     20.03 o 
  -2   7   5      444.70      459.02      5.83 o 
  -1   7   5      116.30      142.11      2.90 o 
   0   7   5      103.97       96.61      2.33 o 
   1   7   5      142.46      136.68      2.25 o 
   2   7   5      149.75      156.53      2.58 o 
   3   7   5      149.21      147.52      2.78 o 
   4   7   5       62.28       59.54      4.21 o 
   5   7   5      145.27      143.20      3.10 o 
   6   7   5      536.32      543.34      9.33 o 
   7   7   5      144.88      138.76      4.48 o 
   8   7   5      654.90      646.07     12.61 o 
   9   7   5      102.25       94.14      4.02 o 
 -12   8   5        0.08       -0.43      1.31 o 
 -11   8   5       82.34       87.95      3.22 o 
 -10   8   5      378.63      404.08      6.79 o 
  -9   8   5       71.54       63.90      2.81 o 
  -8   8   5      173.97      164.27      3.87 o 
  -7   8   5      129.43      135.23      2.98 o 
  -6   8   5       91.07       86.19      2.26 o 
  -5   8   5       28.58       38.92      1.56 o 
  -4   8   5       70.87       91.78      2.48 o 
  -3   8   5       33.73       28.66      1.34 o 
  -2   8   5       60.68       70.03      2.08 o 
  -1   8   5      653.65      726.05      9.46 o 
   0   8   5      732.40      759.44      8.99 o 
   1   8   5      184.50      193.22      3.34 o 
   2   8   5      718.67      764.74      9.83 o 
   3   8   5      343.10      295.12      4.73 o 
   4   8   5     1354.67     1414.59     16.86 o 
   5   8   5      224.89      240.62      5.32 o 
   6   8   5      813.46      828.16     13.30 o 
   7   8   5      188.17      188.29      6.94 o 
   8   8   5       49.91       57.14      4.75 o 
   9   8   5       80.36       67.06      3.68 o 
 -11   9   5      261.43      277.22      5.37 o 
 -10   9   5      210.10      222.44      4.76 o 
  -9   9   5        0.22       -1.59      1.33 o 
  -8   9   5      637.96      624.67      8.97 o 
  -7   9   5       22.19       21.50      1.89 o 
  -6   9   5        1.01       -1.52      1.01 o 
  -5   9   5       38.64       50.20      2.63 o 
  -4   9   5      458.35      444.18      6.45 o 
  -3   9   5      640.70      654.27      9.96 o 
  -2   9   5        1.74        4.98      0.81 o 
  -1   9   5        0.34       -0.39      0.70 o 
   0   9   5        0.36       -0.15      0.86 o 
   1   9   5      663.14      668.24      9.03 o 
   2   9   5       11.24        8.62      1.23 o 
   3   9   5       88.73       85.57      2.96 o 
   4   9   5       48.27       57.32      3.38 o 
   5   9   5      125.53      122.80      4.32 o 
   6   9   5      148.26      156.38      4.98 o 
   7   9   5       88.58       92.16      4.70 o 
   8   9   5      109.61      104.54      7.33 o 
 -10  10   5       34.78       35.60      2.32 o 
  -9  10   5       83.65       70.41      3.03 o 
  -8  10   5       44.43       44.51      2.52 o 
  -7  10   5       87.57       89.16      3.20 o 
  -6  10   5        0.07       -1.40      1.13 o 
  -5  10   5      165.71      158.33      4.05 o 
  -4  10   5      339.48      324.56      5.86 o 
  -3  10   5      240.26      235.52      5.23 o 
  -2  10   5      241.37      219.63      4.29 o 
  -1  10   5      168.04      176.78      4.44 o 
   0  10   5      116.54      108.09      4.21 o 
   1  10   5      227.40      243.95      5.79 o 
   2  10   5        9.08        7.62      1.73 o 
   3  10   5       60.48       56.26      2.85 o 
   4  10   5       43.56       45.64      2.97 o 
   5  10   5       74.21       84.55      3.91 o 
   6  10   5        0.63        0.83      1.86 o 
   7  10   5       74.97       74.05      4.50 o 
  -9  11   5       68.48       74.46      4.05 o 
  -8  11   5       18.30       12.90      2.10 o 
  -7  11   5       31.22       27.31      3.81 o 
  -6  11   5        6.59        1.94      1.66 o 
  -5  11   5      267.10      227.03      5.56 o 
  -4  11   5        8.75        4.47      1.41 o 
  -3  11   5        4.03        6.51      1.76 o 
  -2  11   5       74.61       66.23      3.09 o 
  -1  11   5       89.97       93.99      3.16 o 
   0  11   5       64.17       51.08      2.83 o 
   1  11   5        9.78        3.99      1.73 o 
   2  11   5       16.25       13.14      2.43 o 
   3  11   5      104.01       90.83      4.19 o 
   4  11   5        0.05       -2.81      1.87 o 
   5  11   5       22.60       17.74      2.56 o 
   6  11   5      158.63      179.36      7.49 o 
  -8  12   5       85.45       91.05      4.30 o 
  -7  12   5       11.87       16.05      2.55 o 
  -6  12   5       56.17       56.57      3.64 o 
  -5  12   5       72.41       54.66      3.62 o 
  -4  12   5      133.88      136.56      6.23 o 
  -3  12   5      128.20      117.57      5.49 o 
  -2  12   5        1.45        0.34      1.66 o 
  -1  12   5       58.67       63.69      3.53 o 
   0  12   5        2.81        2.68      1.80 o 
   1  12   5       93.65       88.38      3.83 o 
   2  12   5        5.69        3.89      1.94 o 
   3  12   5      484.17      486.99     11.14 o 
   4  12   5      207.99      222.32      7.23 o 
   5  12   5      110.44       90.30      4.58 o 
  -6  13   5      105.48      110.46      5.01 o 
  -5  13   5        3.35        3.59      2.22 o 
  -4  13   5        9.76       10.23      2.48 o 
  -3  13   5      105.33      106.50      4.96 o 
  -2  13   5       41.95       34.94      3.28 o 
  -1  13   5        5.73        3.26      2.27 o 
   0  13   5       43.37       44.11      3.02 o 
   1  13   5      143.26      164.06      5.29 o 
   2  13   5       62.04       60.20      3.96 o 
   3  13   5       60.32       62.85      4.09 o 
  -3  14   5       11.49        4.99      4.32 o 
  -2  14   5        0.23       -0.89      2.24 o 
  -1  14   5      110.01      113.31      6.37 o 
   0  14   5       20.13       17.29      3.01 o 
 -14   0   6       27.21       29.43      4.88 o 
 -12   0   6        0.00       -2.32      1.55 o 
 -10   0   6      408.59      399.33     10.91 o 
  -8   0   6       75.64       82.10      4.02 o 
  -6   0   6     1135.40     1266.27     25.58 o 
  -4   0   6    28753.74    30485.19    459.28 o 
  -2   0   6      120.39      110.89      4.57 o 
   0   0   6     6356.41     6175.59     80.83 o 
   2   0   6      202.98      191.58      7.30 o 
   4   0   6      157.72      171.14      3.71 o 
   6   0   6       45.13       41.51      2.30 o 
   8   0   6      172.05      146.70      7.55 o 
  10   0   6        1.07        4.44      3.03 o 
 -14   1   6       60.45       57.45      2.84 o 
 -13   1   6      309.55      310.93      5.91 o 
 -12   1   6      483.54      461.81      8.01 o 
 -11   1   6       90.07       96.57      3.25 o 
 -10   1   6        8.39        5.84      1.38 o 
  -9   1   6       39.43       33.56      1.85 o 
  -8   1   6     1430.00     1428.19     20.70 o 
  -7   1   6       91.54       96.52      4.00 o 
  -6   1   6      898.90      976.62     14.35 o 
  -5   1   6     3385.14     3864.76     45.96 o 
  -4   1   6      407.32      398.13      6.24 o 
  -3   1   6      735.10      828.93     12.00 o 
  -2   1   6     4237.22     4299.25     42.80 o 
  -1   1   6       12.85       16.40      0.81 o 
   0   1   6      130.06      130.52      2.29 o 
   1   1   6     1219.39     1267.43     14.09 o 
   2   1   6      140.40      117.16      1.73 o 
   3   1   6     1244.24     1331.56     13.00 o 
   4   1   6      661.18      679.28      7.71 o 
   5   1   6       16.37       24.79      1.21 o 
   6   1   6       51.67       65.93      2.02 o 
   7   1   6      159.25      149.59      5.12 o 
   8   1   6        0.24       -2.35      1.57 o 
   9   1   6       16.72       19.71      2.50 o 
  10   1   6       17.05       13.34      2.53 o 
 -14   2   6        7.72        2.55      1.82 o 
 -13   2   6      371.80      388.81      6.37 o 
 -12   2   6      138.51      142.27      4.21 o 
 -11   2   6      691.18      682.21     11.69 o 
 -10   2   6       42.19       52.36      2.71 o 
  -9   2   6      109.72      101.16      3.04 o 
  -8   2   6       51.07       56.90      2.20 o 
  -7   2   6        2.98        5.97      1.05 o 
  -6   2   6      886.94      861.36     11.57 o 
  -5   2   6        0.46       -0.86      0.57 o 
  -4   2   6     2075.79     2125.64     23.61 o 
  -3   2   6     1550.03     1668.36     18.61 o 
  -2   2   6     4567.57     4609.97     42.90 o 
  -1   2   6     1154.69     1064.69     12.15 o 
   0   2   6       17.17       26.03      0.91 o 
   1   2   6       49.06       51.67      2.81 o 
   2   2   6      279.36      276.15      4.03 o 
   3   2   6       82.71       75.77      1.64 o 
   4   2   6     1039.88     1056.73     10.57 o 
   5   2   6     1075.19     1050.69     11.36 o 
   6   2   6        1.16        0.99      0.99 o 
   7   2   6       76.81       66.44      4.97 o 
   8   2   6       61.09       63.62      3.60 o 
   9   2   6       44.56       39.81      3.10 o 
  10   2   6       21.71       25.69      3.77 o 
 -14   3   6       14.01       10.33      1.98 o 
 -13   3   6       15.72       11.16      1.82 o 
 -12   3   6       69.30       76.70      3.54 o 
 -11   3   6     1195.03     1262.73     15.83 o 
 -10   3   6      129.80      137.30      3.42 o 
  -9   3   6      726.50      692.95     10.22 o 
  -8   3   6      281.30      335.04      5.80 o 
  -7   3   6      559.00      548.20      8.15 o 
  -6   3   6       38.11       26.99      1.41 o 
  -5   3   6      156.74      178.52      3.12 o 
  -4   3   6       54.83       38.03      1.55 o 
  -3   3   6      263.00      279.54      7.90 o 
  -2   3   6      188.72      203.32      2.59 o 
  -1   3   6        2.17        1.04      0.69 o 
   0   3   6       29.98       26.30      0.87 o 
   1   3   6     1423.36     1630.09     18.32 o 
   2   3   6      374.32      358.30      6.96 o 
   3   3   6        0.27        1.43      0.61 o 
   4   3   6      497.37      540.65      7.56 o 
   5   3   6      250.52      252.45      4.75 o 
   6   3   6        2.22        6.04      1.00 o 
   7   3   6       61.88       54.31      5.76 o 
   8   3   6      173.11      168.73      5.78 o 
   9   3   6       33.93       28.04      6.29 o 
  10   3   6       90.45      100.27      6.72 o 
 -13   4   6       27.21       21.99      2.16 o 
 -12   4   6      165.10      167.25      4.25 o 
 -11   4   6       10.48        9.17      1.59 o 
 -10   4   6       47.14       39.38      2.06 o 
  -9   4   6      138.52      142.21      3.45 o 
  -8   4   6       96.26       95.46      2.62 o 
  -7   4   6       16.11       24.51      1.52 o 
  -6   4   6      119.08      128.21      3.00 o 
  -5   4   6      593.57      569.72      7.46 o 
  -4   4   6       90.60       64.35      1.66 o 
  -3   4   6       75.80       67.27      1.77 o 
  -2   4   6      572.14      625.24      7.61 o 
  -1   4   6       72.32       74.69      2.78 o 
   0   4   6     2600.16     2605.06     26.58 o 
   1   4   6     1231.68     1235.48     16.94 o 
   2   4   6      122.91      142.23      3.27 o 
   3   4   6       51.61       45.00      1.62 o 
   4   4   6      907.94      919.59     14.49 o 
   5   4   6      164.82      166.32      4.10 o 
   6   4   6      666.70      653.21     13.52 o 
   7   4   6      257.85      247.94      7.83 o 
   8   4   6      351.72      336.72      9.09 o 
   9   4   6      107.61      111.36      5.04 o 
  10   4   6       11.46       12.77      3.81 o 
 -13   5   6        6.10        3.63      1.70 o 
 -12   5   6      108.55      115.52      3.59 o 
 -11   5   6       14.00       13.32      1.92 o 
 -10   5   6      120.21      108.91      3.60 o 
  -9   5   6      110.45      113.67      3.12 o 
  -8   5   6      392.93      384.50      6.90 o 
  -7   5   6        1.89        4.84      1.19 o 
  -6   5   6      249.98      221.60      3.60 o 
  -5   5   6      306.75      338.56      4.38 o 
  -4   5   6     1278.42     1224.25     13.36 o 
  -3   5   6      995.85      981.10     11.83 o 
  -2   5   6      263.92      237.35      3.33 o 
  -1   5   6     5470.99     5543.23     55.50 o 
   0   5   6      606.87      506.41      7.05 o 
   1   5   6       91.72      103.90      1.93 o 
   2   5   6        5.87       14.01      1.18 o 
   3   5   6      976.04      956.35     12.75 o 
   4   5   6      676.07      686.38      9.75 o 
   5   5   6      310.22      299.96      4.59 o 
   6   5   6       64.24       57.70      2.53 o 
   7   5   6        0.14        0.70      1.27 o 
   8   5   6      232.62      244.21      5.65 o 
   9   5   6        2.49        2.66      4.40 o 
 -13   6   6        2.01        1.34      1.44 o 
 -12   6   6       36.51       37.37      2.35 o 
 -11   6   6       43.87       46.67      2.40 o 
 -10   6   6      219.37      228.34      4.62 o 
  -9   6   6      694.07      683.99      9.48 o 
  -8   6   6      451.55      447.65      6.76 o 
  -7   6   6      204.94      212.69      4.04 o 
  -6   6   6      243.75      233.99      3.82 o 
  -5   6   6      373.11      382.67      5.23 o 
  -4   6   6      369.23      372.54      4.67 o 
  -3   6   6      642.66      571.21      6.92 o 
  -2   6   6      877.31      872.04      9.05 o 
  -1   6   6       64.38       52.29      1.70 o 
   0   6   6      424.11      418.25      5.76 o 
   1   6   6       51.29       65.63      1.68 o 
   2   6   6        0.00        0.19      0.60 o 
   3   6   6      122.69      132.45      3.21 o 
   4   6   6       42.67       36.42      1.89 o 
   5   6   6      149.81      154.41      2.79 o 
   6   6   6      476.55      476.63      7.72 o 
   7   6   6       89.36       86.84      4.02 o 
   8   6   6       95.65       91.45      3.63 o 
   9   6   6       12.24        8.30      1.79 o 
 -12   7   6       45.61       45.34      2.48 o 
 -11   7   6      223.69      236.12      5.04 o 
 -10   7   6      351.49      347.44      6.17 o 
  -9   7   6        1.38        2.30      1.32 o 
  -8   7   6       73.94       73.81      2.62 o 
  -7   7   6      125.65      137.79      3.25 o 
  -6   7   6       83.39       83.38      3.63 o 
  -5   7   6        0.83        0.82      0.79 o 
  -4   7   6        6.15        4.80      0.78 o 
  -3   7   6      147.72      127.80      2.29 o 
  -2   7   6      490.07      507.30      6.30 o 
  -1   7   6       78.42       84.20      2.29 o 
   0   7   6     1590.39     1766.41     20.32 o 
   1   7   6       35.85       34.00      1.47 o 
   2   7   6        0.00       -0.93      0.62 o 
   3   7   6        9.04       11.69      0.88 o 
   4   7   6        6.54        5.09      0.81 o 
   5   7   6      855.36      883.77     11.88 o 
   6   7   6      185.16      195.94      5.38 o 
   7   7   6      329.56      342.61      8.68 o 
   8   7   6        9.21        9.93      1.91 o 
   9   7   6      765.32      762.98     14.37 o 
 -12   8   6       25.90       32.29      2.41 o 
 -11   8   6      342.59      347.58      6.38 o 
 -10   8   6       13.84       15.11      1.79 o 
  -9   8   6      270.76      265.34      5.17 o 
  -8   8   6       63.07       64.63      2.26 o 
  -7   8   6      146.24      135.87      3.38 o 
  -6   8   6       53.94       45.91      1.90 o 
  -5   8   6       87.28       79.22      2.21 o 
  -4   8   6       35.12       30.81      1.71 o 
  -3   8   6      196.72      194.01      3.37 o 
  -2   8   6      372.20      399.24      5.36 o 
  -1   8   6      129.16      137.77      3.85 o 
   0   8   6       15.34       20.70      1.59 o 
   1   8   6      200.39      210.72      3.32 o 
   2   8   6        5.78        5.32      0.82 o 
   3   8   6       39.95       35.94      1.61 o 
   4   8   6       25.93       27.49      1.48 o 
   5   8   6       20.02       25.01      1.84 o 
   6   8   6        7.95       10.61      2.09 o 
   7   8   6      110.88      100.41      4.88 o 
   8   8   6       31.68       36.03      2.69 o 
 -11   9   6       15.79       12.20      1.87 o 
 -10   9   6      109.60      112.33      3.48 o 
  -9   9   6      246.82      241.21      4.94 o 
  -8   9   6       12.20       11.84      2.01 o 
  -7   9   6       20.88        8.91      1.30 o 
  -6   9   6      265.78      280.34      4.98 o 
  -5   9   6      126.12      116.54      3.30 o 
  -4   9   6      129.07      130.61      3.39 o 
  -3   9   6       74.32       68.96      2.42 o 
  -2   9   6       13.36       17.64      1.55 o 
  -1   9   6       31.06       23.88      1.88 o 
   0   9   6      498.27      509.45      7.38 o 
   1   9   6      118.62      129.13      3.21 o 
   2   9   6      197.96      213.02      4.80 o 
   3   9   6       63.71       66.01      3.16 o 
   4   9   6       20.79       17.91      2.06 o 
   5   9   6      133.56      125.61      4.37 o 
   6   9   6       86.94       94.62      5.78 o 
   7   9   6       21.70       23.94      2.78 o 
 -10  10   6       16.84       19.90      2.40 o 
  -9  10   6        1.10        3.77      1.87 o 
  -8  10   6      107.94      120.57      4.99 o 
  -7  10   6       15.76       13.49      1.95 o 
  -6  10   6      181.48      156.19      4.05 o 
  -5  10   6      388.82      363.54      6.53 o 
  -4  10   6       33.95       37.78      2.07 o 
  -3  10   6      224.36      199.03      4.26 o 
  -2  10   6      104.32       97.55      2.78 o 
  -1  10   6        9.70        7.67      1.69 o 
   0  10   6      112.34      105.20      3.74 o 
   1  10   6      282.29      276.59      6.27 o 
   2  10   6      143.15      124.15      4.04 o 
   3  10   6      109.83      102.37     11.15 o 
   4  10   6      276.33      274.50      7.07 o 
   5  10   6       21.20       19.58      2.36 o 
   6  10   6      131.43      114.76      5.28 o 
  -9  11   6       21.08       19.41      3.55 o 
  -8  11   6       59.90       62.63      3.29 o 
  -7  11   6        0.85       -0.14      1.67 o 
  -6  11   6      110.33      100.96      3.83 o 
  -5  11   6      250.77      222.33      4.94 o 
  -4  11   6      381.26      342.24      7.44 o 
  -3  11   6      311.75      277.10      6.77 o 
  -2  11   6       66.27       74.55      3.41 o 
  -1  11   6       49.95       53.26      2.93 o 
   0  11   6      239.47      200.33      5.44 o 
   1  11   6      119.02      125.18      4.29 o 
   2  11   6       42.10       43.62      4.14 o 
   3  11   6       76.14       59.04      4.66 o 
   4  11   6      100.11       97.03      8.28 o 
   5  11   6        0.14       -1.31      2.26 o 
  -8  12   6       59.67       66.51      4.05 o 
  -7  12   6        2.45       -1.11      2.14 o 
  -6  12   6       30.72       26.67      3.04 o 
  -5  12   6      169.43      157.02      5.89 o 
  -4  12   6       26.66       31.43      3.73 o 
  -3  12   6      125.12      103.87      4.16 o 
  -2  12   6        3.20        2.79      1.83 o 
  -1  12   6        1.17        1.28      1.77 o 
   0  12   6      144.36      126.79      4.57 o 
   1  12   6       21.02       27.10      2.58 o 
   2  12   6      230.73      237.47      7.16 o 
   3  12   6      120.06      137.85      5.48 o 
   4  12   6       49.17       52.45      3.66 o 
  -6  13   6        2.56        0.21      2.16 o 
  -5  13   6        5.02        4.18      2.33 o 
  -4  13   6       15.58       13.03      2.70 o 
  -3  13   6      295.16      261.55      7.86 o 
  -2  13   6        2.50        0.23      2.50 o 
  -1  13   6        0.33        0.01      1.88 o 
   0  13   6        2.57        0.73      1.92 o 
   1  13   6        0.01       -1.23      2.15 o 
   2  13   6       31.72       27.89      3.17 o 
 -13   0   7       97.87       90.02      5.43 o 
 -11   0   7      107.46      118.11      4.61 o 
  -9   0   7      416.27      374.61     10.24 o 
  -7   0   7      178.26      131.80      7.07 o 
  -5   0   7       84.87       84.26      3.43 o 
  -3   0   7     8212.03     8838.12    158.29 o 
  -1   0   7     3323.01     3076.97     48.32 o 
   1   0   7      457.70      480.09     10.21 o 
   3   0   7     1595.17     1675.99     26.48 o 
   5   0   7        3.56        6.81      1.37 o 
   7   0   7      143.02      154.08      7.58 o 
   9   0   7       32.84       30.65      4.20 o 
 -14   1   7        0.73       -0.09      1.88 o 
 -13   1   7      231.68      242.88      5.64 o 
 -12   1   7       62.60       69.81      3.03 o 
 -11   1   7      174.79      168.97      4.28 o 
 -10   1   7       76.81       72.28      2.80 o 
  -9   1   7      456.20      447.54      7.32 o 
  -8   1   7        2.40        2.61      1.21 o 
  -7   1   7      789.41      713.29     12.98 o 
  -6   1   7      329.12      333.16      6.97 o 
  -5   1   7       12.13       14.51      1.20 o 
  -4   1   7      458.21      399.78      6.05 o 
  -3   1   7     2230.52     2318.02     25.58 o 
  -2   1   7     1333.57     1415.91     20.68 o 
  -1   1   7     1028.99     1035.26     11.46 o 
   0   1   7      391.86      395.15      5.01 o 
   1   1   7      364.56      360.59      5.00 o 
   2   1   7       74.32       77.35      2.17 o 
   3   1   7       18.56       21.32      1.03 o 
   4   1   7       14.15       24.52      1.13 o 
   5   1   7        0.05        3.59      0.86 o 
   6   1   7      339.71      308.68      8.35 o 
   7   1   7       10.09       12.03      3.83 o 
   8   1   7       62.65       55.33      3.47 o 
   9   1   7       33.03       40.13      3.19 o 
  10   1   7        8.81        8.68      4.03 o 
 -14   2   7        1.24        0.18      2.31 o 
 -13   2   7       19.50       21.31      2.24 o 
 -12   2   7        6.77        6.94      1.74 o 
 -11   2   7        5.76        4.04      1.84 o 
 -10   2   7       28.50       28.84      2.20 o 
  -9   2   7        1.23        1.96      2.07 o 
  -8   2   7      271.11      250.42      4.81 o 
  -7   2   7      433.33      373.68      6.12 o 
  -6   2   7       16.40       19.04      1.28 o 
  -5   2   7       34.68       20.75      1.13 o 
  -4   2   7      331.37      349.58      5.33 o 
  -3   2   7      839.97      963.77     11.37 o 
  -2   2   7     2345.58     2277.97     23.20 o 
  -1   2   7      169.77      177.74      3.46 o 
   0   2   7     1021.70     1044.71     11.97 o 
   1   2   7      860.88      834.30     12.04 o 
   2   2   7      135.08      160.10      2.23 o 
   3   2   7      104.64       98.72      1.70 o 
   4   2   7        2.91        9.28      1.05 o 
   5   2   7       61.04       63.29      1.99 o 
   6   2   7       42.21       38.04      2.01 o 
   7   2   7      197.87      186.63      5.88 o 
   8   2   7       28.80       22.29      2.53 o 
   9   2   7        0.67       -1.71      1.77 o 
 -13   3   7        1.70        1.04      1.95 o 
 -12   3   7        2.57       -0.29      1.80 o 
 -11   3   7      254.17      254.08      5.47 o 
 -10   3   7      779.15      763.12     11.33 o 
  -9   3   7        8.18        6.19      1.41 o 
  -8   3   7       87.15       74.39      2.54 o 
  -7   3   7       60.46       66.90      2.33 o 
  -6   3   7       20.38       15.67      1.34 o 
  -5   3   7      528.64      495.42      6.67 o 
  -4   3   7        8.88       12.40      0.97 o 
  -3   3   7       58.03       72.73      2.65 o 
  -2   3   7        0.39        3.91      0.92 o 
  -1   3   7        5.54        5.86      0.72 o 
   0   3   7       18.84       24.57      1.01 o 
   1   3   7      828.09      926.27     11.98 o 
   2   3   7      114.79       95.98      4.60 o 
   3   3   7      252.76      249.59      4.41 o 
   4   3   7      134.77      135.73      2.15 o 
   5   3   7      264.52      244.50      4.27 o 
   6   3   7      695.11      699.98     12.11 o 
   7   3   7       79.92       64.34      3.42 o 
   8   3   7      401.37      392.85     10.17 o 
   9   3   7       66.57       72.59      4.28 o 
 -13   4   7       43.40       44.57      3.55 o 
 -12   4   7       34.84       41.67      2.54 o 
 -11   4   7      405.61      401.55      9.31 o 
 -10   4   7      682.20      699.36      9.77 o 
  -9   4   7     2386.01     2368.35     29.86 o 
  -8   4   7     1159.42     1138.91     15.40 o 
  -7   4   7       44.36       44.12      1.96 o 
  -6   4   7        3.64        6.39      1.06 o 
  -5   4   7        0.01        1.80      0.93 o 
  -4   4   7      578.70      607.65      7.81 o 
  -3   4   7      941.02      967.64     10.67 o 
  -2   4   7     2859.16     2865.79     34.50 o 
  -1   4   7     1971.47     2050.22     22.92 o 
   0   4   7       76.11       74.40      1.60 o 
   1   4   7      119.09      117.09      5.56 o 
   2   4   7       53.09       53.48      1.50 o 
   3   4   7      246.81      277.53      4.39 o 
   4   4   7        0.95        2.59      1.20 o 
   5   4   7      776.44      763.87     10.94 o 
   6   4   7       29.32       23.82      1.51 o 
   7   4   7       76.65       67.48      4.38 o 
   8   4   7      768.55      730.69     16.51 o 
   9   4   7       15.72       16.93      2.74 o 
 -13   5   7        7.99        7.78      2.28 o 
 -12   5   7       42.51       43.90      2.65 o 
 -11   5   7      425.44      419.75      7.71 o 
 -10   5   7      136.07      131.35      3.49 o 
  -9   5   7      189.04      205.67      4.29 o 
  -8   5   7      645.94      654.70      9.02 o 
  -7   5   7      807.37      766.97     10.01 o 
  -6   5   7       73.36       63.79      2.26 o 
  -5   5   7        5.47        6.31      0.89 o 
  -4   5   7      377.69      395.16      5.24 o 
  -3   5   7        0.88        1.45      0.66 o 
  -2   5   7      163.48      173.43      3.15 o 
  -1   5   7        0.92       -0.08      0.60 o 
   0   5   7       91.06      100.61      2.10 o 
   1   5   7       16.32       24.63      1.73 o 
   2   5   7       80.42       87.14      2.79 o 
   3   5   7      642.68      640.89      9.22 o 
   4   5   7       74.17       82.25      2.70 o 
   5   5   7      189.96      182.36      6.92 o 
   6   5   7       39.35       44.37      2.65 o 
   7   5   7      160.38      138.76      3.63 o 
   8   5   7      531.92      504.75     12.37 o 
   9   5   7       13.53        9.47      2.54 o 
 -13   6   7        9.98        8.46      1.98 o 
 -12   6   7       17.23       20.20      2.03 o 
 -11   6   7       42.21       47.66      2.71 o 
 -10   6   7       12.31        9.62      1.58 o 
  -9   6   7      128.18      121.59      3.38 o 
  -8   6   7     3804.01     3743.76     41.75 o 
  -7   6   7     1630.15     1597.34     18.94 o 
  -6   6   7      105.86      106.81      2.63 o 
  -5   6   7        0.01        0.85      0.72 o 
  -4   6   7        3.08        3.95      0.69 o 
  -3   6   7       73.92       70.84      1.64 o 
  -2   6   7       44.91       42.47      1.40 o 
  -1   6   7       68.14       56.53      2.14 o 
   0   6   7       24.21       22.22      1.19 o 
   1   6   7      154.39      160.05      2.99 o 
   2   6   7      703.14      711.06     11.46 o 
   3   6   7      395.81      383.07      6.41 o 
   4   6   7     1026.88     1047.37     15.67 o 
   5   6   7       49.67       43.84      2.74 o 
   6   6   7      235.51      252.26      5.64 o 
   7   6   7        2.11        3.33      1.40 o 
   8   6   7      164.08      161.87      4.42 o 
 -12   7   7        8.71       10.21      1.89 o 
 -11   7   7       70.23       66.49      2.83 o 
 -10   7   7       57.27       56.25      2.78 o 
  -9   7   7     1021.64     1039.22     13.45 o 
  -8   7   7     1225.56     1251.85     15.55 o 
  -7   7   7       39.86       42.14      2.63 o 
  -6   7   7      128.69      111.16      2.70 o 
  -5   7   7      539.48      528.93      6.85 o 
  -4   7   7      288.36      300.83      4.49 o 
  -3   7   7       45.77       42.61      1.34 o 
  -2   7   7       91.20      101.05      2.59 o 
  -1   7   7      227.53      209.41      3.74 o 
   0   7   7      768.52      827.30     10.40 o 
   1   7   7      131.82      147.59      2.62 o 
   2   7   7        5.22        4.00      0.90 o 
   3   7   7       16.10       17.75      1.15 o 
   4   7   7      863.13      825.83     15.48 o 
   5   7   7        0.22        0.20      1.30 o 
   6   7   7       35.17       38.05      2.26 o 
   7   7   7       76.44       78.35      3.23 o 
   8   7   7       97.81      107.90      3.92 o 
 -11   8   7      102.13      105.69      3.58 o 
 -10   8   7       90.63       89.71      3.20 o 
  -9   8   7        0.67       -0.97      1.51 o 
  -8   8   7      102.39      100.51      3.05 o 
  -7   8   7       13.24       14.31      2.27 o 
  -6   8   7        4.89        4.40      1.24 o 
  -5   8   7       19.02       18.55      1.44 o 
  -4   8   7      196.03      197.76      4.00 o 
  -3   8   7       38.91       37.94      1.77 o 
  -2   8   7        0.70        1.39      1.19 o 
  -1   8   7       18.22       19.23      1.37 o 
   0   8   7       53.99       51.36      1.92 o 
   1   8   7        2.77        3.00      1.03 o 
   2   8   7        6.68       11.79      2.30 o 
   3   8   7        8.12        7.54      1.05 o 
   4   8   7       13.39       13.12      1.25 o 
   5   8   7        9.27       11.22      1.53 o 
   6   8   7       43.32       44.99      3.15 o 
   7   8   7        5.83        8.05      1.79 o 
 -11   9   7      147.79      174.51      5.57 o 
 -10   9   7       65.00       73.32      3.24 o 
  -9   9   7      151.63      152.89      4.36 o 
  -8   9   7        0.23       -1.66      1.34 o 
  -7   9   7        4.25        3.91      1.46 o 
  -6   9   7        0.85       -1.49      1.21 o 
  -5   9   7       81.01       79.65      3.89 o 
  -4   9   7       39.55       41.71      2.55 o 
  -3   9   7       12.65        6.77      1.65 o 
  -2   9   7      148.07      155.70      5.35 o 
  -1   9   7      188.34      181.65      4.79 o 
   0   9   7      365.61      335.38      6.87 o 
   1   9   7       85.32       76.17      3.06 o 
   2   9   7       84.88       80.93      3.89 o 
   3   9   7        3.44        6.73      2.03 o 
   4   9   7       13.48        9.04      1.72 o 
   5   9   7        0.14       -1.68      1.58 o 
   6   9   7        1.28       -0.55      1.73 o 
   7   9   7        2.02        1.03      1.63 o 
 -10  10   7       45.59       47.82      2.81 o 
  -9  10   7       29.74       27.13      2.32 o 
  -8  10   7        5.31        3.38      1.82 o 
  -7  10   7       73.85       70.91      3.32 o 
  -6  10   7       12.00       10.77      1.71 o 
  -5  10   7       31.92       24.32      2.30 o 
  -4  10   7       26.11       14.69      2.02 o 
  -3  10   7      384.65      376.10      7.79 o 
  -2  10   7       42.48       28.53      2.33 o 
  -1  10   7      199.01      166.51      4.76 o 
   0  10   7       30.07       36.17      2.48 o 
   1  10   7      389.88      382.51      8.78 o 
   2  10   7      124.81      132.63      4.75 o 
   3  10   7       30.60       25.45      2.43 o 
   4  10   7        1.42        4.20      1.85 o 
   5  10   7       44.19       42.80      3.21 o 
   6  10   7      160.97      167.07     14.23 o 
  -9  11   7       79.24       78.34      4.51 o 
  -8  11   7        0.48        0.39      1.82 o 
  -7  11   7        5.63        2.26      1.87 o 
  -6  11   7        6.70        4.80      1.80 o 
  -5  11   7      441.44      431.24      8.90 o 
  -4  11   7      305.98      279.49      6.69 o 
  -3  11   7       24.34       27.06      2.49 o 
  -2  11   7       15.70       18.20      2.70 o 
  -1  11   7      538.88      521.04      9.98 o 
   0  11   7        6.66        8.96      1.97 o 
   1  11   7       24.50       38.35      3.01 o 
   2  11   7      181.94      183.84      8.15 o 
   3  11   7        2.34        0.15      1.94 o 
   4  11   7      242.92      243.93      8.08 o 
   5  11   7        7.39        9.27      2.58 o 
  -7  12   7       21.77       24.37      3.04 o 
  -6  12   7        3.00        7.10      2.42 o 
  -5  12   7       10.07        8.68      2.49 o 
  -4  12   7        0.13       -2.42      1.62 o 
  -3  12   7       15.17       18.51      2.36 o 
  -2  12   7        0.75       -0.51      2.30 o 
  -1  12   7        2.77        2.20      1.91 o 
   0  12   7      179.35      163.99      6.87 o 
   1  12   7       97.85       89.91      4.51 o 
   2  12   7       31.02       34.50      3.22 o 
   3  12   7       66.24       65.26      5.52 o 
  -5  13   7       31.79       33.10      3.37 o 
  -4  13   7       61.74       53.07      3.88 o 
  -3  13   7        4.54        6.93      2.56 o 
  -2  13   7        0.37        0.77      2.21 o 
  -1  13   7       68.80       84.67      3.99 o 
   0  13   7       20.98       23.32      3.10 o 
   1  13   7      183.76      193.75      6.70 o 
 -14   0   8       15.73       17.03      3.53 o 
 -12   0   8      138.53      140.39      6.75 o 
 -10   0   8      327.82      308.21      9.38 o 
  -8   0   8      292.41      236.71      7.59 o 
  -6   0   8      348.04      396.20      9.86 o 
  -4   0   8       94.79      115.65      3.36 o 
  -2   0   8     1456.23     1660.39     65.93 o 
   0   0   8        0.12        0.71      1.45 o 
   2   0   8        2.24        1.46      1.63 o 
   4   0   8      143.83      143.53      3.93 o 
   6   0   8       82.35       70.53      4.99 o 
   8   0   8      241.14      215.45      9.86 o 
 -14   1   8        0.00       -0.69      1.83 o 
 -13   1   8        4.89        1.30      1.72 o 
 -12   1   8       16.11       15.56      2.00 o 
 -11   1   8      403.93      377.88      6.99 o 
 -10   1   8      191.93      186.25      4.41 o 
  -9   1   8      279.95      270.62      5.27 o 
  -8   1   8       53.22       58.55      4.83 o 
  -7   1   8      206.48      243.71      4.61 o 
  -6   1   8      232.63      225.10      5.42 o 
  -5   1   8       47.50       35.91      2.32 o 
  -4   1   8      163.77      208.52      3.47 o 
  -3   1   8     1396.45     1641.64     27.97 o 
  -2   1   8       14.58       15.94      0.83 o 
  -1   1   8        1.15        0.35      0.43 o 
   0   1   8     1948.60     2026.35     24.41 o 
   1   1   8      276.75      269.92      4.01 o 
   2   1   8      802.40      870.04     12.43 o 
   3   1   8       84.51      101.04      2.17 o 
   4   1   8        2.40        4.58      0.87 o 
   5   1   8     1124.22     1135.02     17.73 o 
   6   1   8       27.29       27.71      2.05 o 
   7   1   8       38.74       47.90      3.13 o 
   8   1   8       29.89       31.59      2.96 o 
   9   1   8       22.30       27.09      6.07 o 
 -14   2   8        4.60        3.37      2.57 o 
 -13   2   8       23.12       20.99      2.52 o 
 -12   2   8       57.52       65.07      2.93 o 
 -11   2   8      312.04      308.90      6.14 o 
 -10   2   8       54.12       54.60      2.80 o 
  -9   2   8       32.98       28.22      2.10 o 
  -8   2   8        4.88        7.69      1.29 o 
  -7   2   8      253.03      249.95      4.72 o 
  -6   2   8     1425.98     1616.16     20.54 o 
  -5   2   8     1117.20     1019.71     14.87 o 
  -4   2   8      690.64      689.20      8.61 o 
  -3   2   8      308.16      347.86      6.07 o 
  -2   2   8      417.40      461.06      5.49 o 
  -1   2   8      234.66      239.22      3.59 o 
   0   2   8      365.89      339.90      5.77 o 
   1   2   8      302.20      282.29      4.26 o 
   2   2   8      115.87       92.38      1.84 o 
   3   2   8      911.12      926.77     10.74 o 
   4   2   8       34.22       43.97      1.52 o 
   5   2   8       34.67       38.17      1.78 o 
   6   2   8      620.65      585.62     13.15 o 
   7   2   8       50.00       50.45      4.68 o 
   8   2   8      153.39      141.07      5.42 o 
   9   2   8       26.65       21.28      2.77 o 
 -13   3   8      221.93      230.29      6.28 o 
 -12   3   8       18.83       21.04      2.29 o 
 -11   3   8      105.25      125.95      4.36 o 
 -10   3   8        0.34       -1.08      1.42 o 
  -9   3   8       71.72       62.44      2.61 o 
  -8   3   8       55.94       50.86      2.19 o 
  -7   3   8      134.73      124.65      3.70 o 
  -6   3   8       14.13       11.88      1.48 o 
  -5   3   8       25.49       10.56      1.06 o 
  -4   3   8      987.44     1001.04     13.04 o 
  -3   3   8       85.05       79.34      1.90 o 
  -2   3   8      373.69      367.06      5.15 o 
  -1   3   8     1038.31      967.38     12.23 o 
   0   3   8      139.92      136.34      2.45 o 
   1   3   8      165.12      170.48      2.77 o 
   2   3   8      376.39      391.90      5.36 o 
   3   3   8     2090.45     2134.44     23.60 o 
   4   3   8       29.63       27.56      1.31 o 
   5   3   8        0.76        0.16      1.86 o 
   6   3   8       10.17        8.82      2.02 o 
   7   3   8       94.20       84.22      3.98 o 
   8   3   8        3.88        9.00      2.13 o 
   9   3   8       14.36       12.67      2.47 o 
 -13   4   8        0.72        3.32      2.28 o 
 -12   4   8        0.09       -0.61      1.60 o 
 -11   4   8      519.41      531.84      8.21 o 
 -10   4   8      195.32      209.99      4.92 o 
  -9   4   8      851.37      864.41     12.55 o 
  -8   4   8      882.38      890.70     12.63 o 
  -7   4   8        7.52        6.84      1.30 o 
  -6   4   8       64.62       76.13      2.46 o 
  -5   4   8      361.42      320.86      4.93 o 
  -4   4   8        5.41        4.71      1.03 o 
  -3   4   8       25.83       17.79      1.10 o 
  -2   4   8     1270.47     1293.04     16.49 o 
  -1   4   8      267.13      286.98      4.25 o 
   0   4   8      391.48      470.77      5.74 o 
   1   4   8      985.21      939.72      9.60 o 
   2   4   8       32.73       27.90      1.24 o 
   3   4   8        0.68        1.91      1.16 o 
   4   4   8      213.95      197.25     12.67 o 
   5   4   8      147.48      149.84      3.38 o 
   6   4   8       24.06       19.22      1.92 o 
   7   4   8      214.24      208.57      6.36 o 
   8   4   8      110.94      120.78      5.07 o 
 -13   5   8       55.34       60.27      3.47 o 
 -12   5   8        0.92        0.14      1.67 o 
 -11   5   8      157.20      146.07      3.86 o 
 -10   5   8      472.41      468.24      7.40 o 
  -9   5   8      618.60      634.16      9.08 o 
  -8   5   8      144.67      162.46      4.16 o 
  -7   5   8     1925.60     1924.35     24.60 o 
  -6   5   8      808.69      798.47     13.39 o 
  -5   5   8        0.06        1.42      1.32 o 
  -4   5   8       85.26       83.92      3.04 o 
  -3   5   8     1343.24     1364.56     14.73 o 
  -2   5   8     1411.33     1495.99     18.92 o 
  -1   5   8        8.27        3.44      0.83 o 
   0   5   8       78.83       79.62      1.94 o 
   1   5   8        7.80       13.49      0.87 o 
   2   5   8       18.85       34.23      1.74 o 
   3   5   8       43.55       42.12      3.40 o 
   4   5   8      107.15      115.45      4.53 o 
   5   5   8        0.65       -0.91      1.38 o 
   6   5   8      191.26      202.30      5.93 o 
   7   5   8        0.23        1.79      1.63 o 
   8   5   8      140.80      154.97      5.74 o 
 -12   6   8       93.90       98.12      3.77 o 
 -11   6   8       46.09       48.90      3.42 o 
 -10   6   8        0.03       -1.50      1.38 o 
  -9   6   8      239.84      236.62      4.78 o 
  -8   6   8      427.92      449.54      6.98 o 
  -7   6   8       14.27       20.27      1.67 o 
  -6   6   8     1603.15     1603.30     18.91 o 
  -5   6   8       35.89       32.66      1.36 o 
  -4   6   8      110.80      106.85      2.16 o 
  -3   6   8      530.53      522.21      5.98 o 
  -2   6   8      243.72      246.73      3.67 o 
  -1   6   8       98.02      104.27      2.71 o 
   0   6   8      266.57      242.51      5.22 o 
   1   6   8       37.46       53.37      1.60 o 
   2   6   8      471.54      476.08      9.54 o 
   3   6   8      405.19      424.37      7.65 o 
   4   6   8       51.73       47.41      2.86 o 
   5   6   8       16.17       19.38      2.53 o 
   6   6   8       72.04       79.86      2.70 o 
   7   6   8       30.04       33.06      3.25 o 
   8   6   8       66.20       73.22      4.08 o 
 -12   7   8       28.33       32.96      2.38 o 
 -11   7   8        9.41       11.44      1.98 o 
 -10   7   8        0.39        1.57      1.70 o 
  -9   7   8        0.48       -0.90      1.32 o 
  -8   7   8        7.12        7.20      1.45 o 
  -7   7   8      125.61      118.03      3.20 o 
  -6   7   8      742.97      715.11      9.58 o 
  -5   7   8      340.66      331.45      7.77 o 
  -4   7   8        3.83        2.21      0.83 o 
  -3   7   8      336.52      336.23      4.80 o 
  -2   7   8      355.56      340.79      5.37 o 
  -1   7   8      258.86      268.87      4.75 o 
   0   7   8       64.77       66.06      2.94 o 
   1   7   8      278.42      306.78      4.57 o 
   2   7   8      537.83      558.00      7.24 o 
   3   7   8       23.08       24.77      3.97 o 
   4   7   8       49.55       48.50      3.69 o 
   5   7   8        0.32       -2.65      1.77 o 
   6   7   8       31.51       28.60      2.66 o 
   7   7   8      194.70      200.93      5.00 o 
 -11   8   8      290.47      328.17      6.97 o 
 -10   8   8      139.33      132.82      4.70 o 
  -9   8   8      245.57      248.05      6.62 o 
  -8   8   8      193.18      207.64      4.85 o 
  -7   8   8        8.25        7.69      1.54 o 
  -6   8   8      118.84      117.25      3.45 o 
  -5   8   8       78.82       71.96      2.91 o 
  -4   8   8      309.55      310.13      5.59 o 
  -3   8   8      248.31      235.33      4.98 o 
  -2   8   8       12.82       12.31      1.54 o 
  -1   8   8       68.02       71.37      3.15 o 
   0   8   8      114.81      105.08      2.71 o 
   1   8   8        7.81        7.94      1.16 o 
   2   8   8        0.06       -0.61      0.91 o 
   3   8   8       97.01       96.85      2.46 o 
   4   8   8        1.42        1.45      1.20 o 
   5   8   8       18.58       17.90      1.62 o 
   6   8   8       27.85       33.69      2.23 o 
 -10   9   8       50.15       56.15      4.03 o 
  -9   9   8       78.08       80.25      5.02 o 
  -8   9   8      138.25      138.15      4.01 o 
  -7   9   8      125.79      131.00      3.82 o 
  -6   9   8      224.09      224.06      4.88 o 
  -5   9   8       38.26       30.29      1.95 o 
  -4   9   8      206.57      188.08      5.17 o 
  -3   9   8      167.98      156.64      4.57 o 
  -2   9   8       39.17       31.34      2.90 o 
  -1   9   8      426.74      399.37      7.90 o 
   0   9   8       12.12       16.11      1.92 o 
   1   9   8      198.09      164.01      5.00 o 
   2   9   8       45.79       43.19      2.75 o 
   3   9   8        0.77       -0.93      1.40 o 
   4   9   8        1.79        1.82      1.42 o 
   5   9   8       44.14       45.73      3.42 o 
   6   9   8        2.18        3.04      1.61 o 
 -10  10   8        0.40        0.13      1.74 o 
  -9  10   8        0.82        1.96      1.65 o 
  -8  10   8      228.69      209.99      5.04 o 
  -7  10   8        8.78        9.38      2.12 o 
  -6  10   8        2.69        0.09      2.06 o 
  -5  10   8        1.28        3.68      1.85 o 
  -4  10   8      284.97      247.70      6.18 o 
  -3  10   8        4.05        5.48      1.78 o 
  -2  10   8        0.03       -0.66      1.65 o 
  -1  10   8       31.13       26.43      2.34 o 
   0  10   8        7.12        6.45      2.03 o 
   1  10   8        0.33       -1.93      1.70 o 
   2  10   8        3.95        0.23      1.74 o 
   3  10   8        0.03       -2.81      1.88 o 
   4  10   8       11.22       15.32      4.18 o 
   5  10   8        2.23        2.15      1.99 o 
  -8  11   8        5.66        4.52      2.47 o 
  -7  11   8        8.19        2.95      2.59 o 
  -6  11   8       65.76       57.81      3.84 o 
  -5  11   8        0.04       -2.46      1.64 o 
  -4  11   8      315.56      276.10      6.80 o 
  -3  11   8      196.18      192.24      5.55 o 
  -2  11   8      849.03      775.04     13.53 o 
  -1  11   8       19.37       24.06      3.44 o 
   0  11   8        2.92        7.60      2.22 o 
   1  11   8       31.39       29.11      2.85 o 
   2  11   8        3.11        2.55      3.68 o 
   3  11   8       11.73        7.97      4.13 o 
   4  11   8       71.94       73.50      4.55 o 
  -7  12   8      322.67      326.03      9.18 o 
  -6  12   8      102.47       91.99      5.94 o 
  -5  12   8        1.74       -0.01      2.25 o 
  -4  12   8       40.45       26.51      2.68 o 
  -3  12   8        3.31        4.29      2.02 o 
  -2  12   8        1.27        1.56      2.00 o 
  -1  12   8        2.20        0.07      2.10 o 
   0  12   8       68.00       69.30      4.10 o 
   1  12   8        8.85       16.49      2.97 o 
   2  12   8       57.22       57.15      3.73 o 
  -4  13   8        9.42        4.60      2.49 o 
  -3  13   8       41.96       55.18      4.05 o 
  -2  13   8      306.86      346.61     11.78 o 
  -1  13   8       55.43       61.01      4.13 o 
 -13   0   9      172.40      174.81      6.32 o 
 -11   0   9      377.89      375.96      9.14 o 
  -9   0   9      297.82      301.66      9.00 o 
  -7   0   9       90.27       81.03      4.08 o 
  -5   0   9     3499.38     3507.33     66.60 o 
  -3   0   9        5.03        5.93      2.17 o 
  -1   0   9     4676.24     4907.02     86.75 o 
   1   0   9       34.56       43.04      2.58 o 
   3   0   9     1282.84     1292.27     21.14 o 
   5   0   9       21.03       15.05      2.71 o 
   7   0   9       38.85       42.83      4.44 o 
 -13   1   9       23.24       21.29      2.28 o 
 -12   1   9      334.99      321.99      6.59 o 
 -11   1   9        3.10        0.09      1.54 o 
 -10   1   9       29.73       27.65      2.00 o 
  -9   1   9      182.61      208.43      4.57 o 
  -8   1   9       34.15       34.72      1.89 o 
  -7   1   9      204.65      211.18      4.29 o 
  -6   1   9      413.38      437.58      7.64 o 
  -5   1   9      216.09      188.90      4.19 o 
  -4   1   9      416.47      447.25      5.68 o 
  -3   1   9       97.11       92.11      2.92 o 
  -2   1   9      169.86      165.51      2.60 o 
  -1   1   9     1019.66     1045.89     13.35 o 
   0   1   9      614.85      695.76      9.88 o 
   1   1   9      793.02      720.30     10.66 o 
   2   1   9      130.21      135.25      3.09 o 
   3   1   9       30.29       39.26      2.24 o 
   4   1   9        6.71        6.16      1.14 o 
   5   1   9       28.67       30.62      2.05 o 
   6   1   9       34.22       25.44      2.41 o 
   7   1   9      265.05      254.13      7.54 o 
   8   1   9       32.13       26.91      2.86 o 
 -13   2   9      103.23       98.50      4.26 o 
 -12   2   9        3.14        2.76      1.71 o 
 -11   2   9      296.70      287.57      5.98 o 
 -10   2   9       67.39       66.89      2.77 o 
  -9   2   9        7.94        7.99      1.68 o 
  -8   2   9        8.83        7.61      1.53 o 
  -7   2   9      144.83      124.01      3.20 o 
  -6   2   9       17.46       19.01      1.56 o 
  -5   2   9        2.22        2.65      1.13 o 
  -4   2   9      142.20      184.52      4.85 o 
  -3   2   9        9.48        6.87      0.76 o 
  -2   2   9      367.76      383.11      5.90 o 
  -1   2   9       38.54       47.43      1.75 o 
   0   2   9      645.00      633.27     13.65 o 
   1   2   9      117.95      105.82      2.31 o 
   2   2   9       13.15       15.07      1.07 o 
   3   2   9       10.17        9.33      1.00 o 
   4   2   9       40.95       43.07      1.83 o 
   5   2   9      123.95      119.40      5.48 o 
   6   2   9      550.25      524.40     12.22 o 
   7   2   9       44.33       52.26      3.43 o 
   8   2   9        0.74       -2.17      1.84 o 
 -13   3   9       18.36       22.60      3.30 o 
 -12   3   9        1.48        1.06      1.63 o 
 -11   3   9       10.16        7.52      2.06 o 
 -10   3   9      255.10      245.97      5.35 o 
  -9   3   9      349.98      344.09      6.38 o 
  -8   3   9      636.77      604.03      9.30 o 
  -7   3   9       10.35       10.43      1.54 o 
  -6   3   9      559.08      534.15      8.10 o 
  -5   3   9       39.42       37.43      2.16 o 
  -4   3   9       75.97       89.74      3.22 o 
  -3   3   9       64.45       47.90      2.14 o 
  -2   3   9      323.05      340.79      5.86 o 
  -1   3   9      309.14      292.54      4.39 o 
   0   3   9      490.33      497.31      6.50 o 
   1   3   9      841.58      859.99     12.88 o 
   2   3   9      959.26      969.53     12.03 o 
   3   3   9       47.86       43.52      1.59 o 
   4   3   9       36.75       36.60      2.43 o 
   5   3   9       13.43       15.07      1.76 o 
   6   3   9       16.45       18.09      2.89 o 
   7   3   9      115.62      106.62      4.56 o 
   8   3   9        0.09       -1.40      1.83 o 
 -13   4   9        0.57        0.73      2.28 o 
 -12   4   9        3.24        1.97      1.68 o 
 -11   4   9        0.07        0.35      1.54 o 
 -10   4   9        0.47        0.90      1.49 o 
  -9   4   9      174.44      164.62      4.21 o 
  -8   4   9      655.35      619.86      9.59 o 
  -7   4   9      259.68      270.89      5.25 o 
  -6   4   9      188.83      179.05      3.93 o 
  -5   4   9      224.43      222.33      3.93 o 
  -4   4   9      178.52      179.18      3.55 o 
  -3   4   9     1378.03     1349.09     21.95 o 
  -2   4   9        4.28        6.30      1.05 o 
  -1   4   9     1414.83     1394.06     17.68 o 
   0   4   9      484.91      500.46      7.45 o 
   1   4   9      703.86      712.45      9.66 o 
   2   4   9       68.74       68.08      1.98 o 
   3   4   9        5.12        9.13      2.20 o 
   4   4   9      268.13      276.36      5.27 o 
   5   4   9       57.79       55.18      6.58 o 
   6   4   9       11.41       10.65      2.42 o 
   7   4   9       95.83      100.17      4.27 o 
   8   4   9       22.30       16.41      2.38 o 
 -13   5   9        4.06        4.24      2.19 o 
 -12   5   9       61.24       58.05      3.84 o 
 -11   5   9       13.16       12.16      1.83 o 
 -10   5   9       70.43       67.91      2.77 o 
  -9   5   9      285.34      305.53      6.07 o 
  -8   5   9     1357.41     1339.47     18.10 o 
  -7   5   9     2863.36     2833.27     35.21 o 
  -6   5   9     1254.07     1282.41     17.07 o 
  -5   5   9      121.64      122.45      3.30 o 
  -4   5   9      315.85      297.36      4.68 o 
  -3   5   9       32.19       36.92      2.67 o 
  -2   5   9        3.87        4.74      1.11 o 
  -1   5   9      524.74      518.80      6.98 o 
   0   5   9        7.43        7.16      0.75 o 
   1   5   9      102.66       89.95      1.76 o 
   2   5   9       18.59       15.61      1.58 o 
   3   5   9       42.65       43.77      4.79 o 
   4   5   9      266.95      257.21     11.79 o 
   5   5   9       27.31       20.74      4.05 o 
   6   5   9       11.42       13.85      2.04 o 
   7   5   9        0.08        2.13      1.59 o 
 -12   6   9        0.49       -2.43      1.62 o 
 -11   6   9       18.84       22.51      2.27 o 
 -10   6   9      273.09      289.61      5.62 o 
  -9   6   9      563.06      555.90      8.33 o 
  -8   6   9      146.91      148.95      3.67 o 
  -7   6   9     1171.72     1164.09     14.54 o 
  -6   6   9     2950.20     3009.91     37.20 o 
  -5   6   9      669.61      711.72     13.98 o 
  -4   6   9      887.28      922.05     15.29 o 
  -3   6   9      562.18      553.96      7.70 o 
  -2   6   9      435.32      427.66      6.22 o 
  -1   6   9      100.66      108.01      2.74 o 
   0   6   9       13.82       19.96      1.22 o 
   1   6   9        4.91        1.50      0.82 o 
   2   6   9      315.98      331.99      6.51 o 
   3   6   9     1960.11     1980.03     54.09 o 
   4   6   9      122.19      110.00      4.78 o 
   5   6   9       50.31       43.56      4.91 o 
   6   6   9       11.62       12.68      3.36 o 
   7   6   9       66.76       69.39      3.99 o 
 -12   7   9        0.05       -0.60      2.01 o 
 -11   7   9       68.13       71.32      3.62 o 
 -10   7   9      765.39      787.50     12.21 o 
  -9   7   9      155.03      160.80      4.44 o 
  -8   7   9       58.76       62.00      3.87 o 
  -7   7   9      835.12      806.02     11.93 o 
  -6   7   9     1331.73     1310.49     17.67 o 
  -5   7   9      628.73      604.79      9.27 o 
  -4   7   9      348.78      343.29      5.52 o 
  -3   7   9      411.00      417.71      6.18 o 
  -2   7   9       90.10       93.91      2.63 o 
  -1   7   9      122.11      106.57      2.70 o 
   0   7   9      275.88      270.95      4.78 o 
   1   7   9      120.60      122.65      3.38 o 
   2   7   9      155.54      150.66      3.03 o 
   3   7   9        4.49        6.58      2.23 o 
   4   7   9        2.26        1.97      2.09 o 
   5   7   9       43.09       46.21      3.47 o 
   6   7   9       47.84       48.46      4.70 o 
 -11   8   9        0.48        1.12      1.98 o 
 -10   8   9       46.69       47.08      3.13 o 
  -9   8   9      392.39      403.18      7.58 o 
  -8   8   9       13.93       16.00      1.92 o 
  -7   8   9      214.23      214.04      4.93 o 
  -6   8   9      579.98      575.46      9.19 o 
  -5   8   9       45.13       40.78      2.19 o 
  -4   8   9      432.53      408.72      6.89 o 
  -3   8   9       41.42       43.92      2.58 o 
  -2   8   9      193.12      183.13      4.37 o 
  -1   8   9       11.99       22.34      1.78 o 
   0   8   9      283.57      256.34      5.63 o 
   1   8   9        2.13        0.92      1.28 o 
   2   8   9       11.31       12.71      1.53 o 
   3   8   9        0.39       -0.18      1.19 o 
   4   8   9       97.79      101.54      5.39 o 
   5   8   9       24.21       17.71      3.00 o 
   6   8   9       19.57       20.41      1.69 o 
 -10   9   9       93.67      110.22      4.41 o 
  -9   9   9       46.93       53.03      3.87 o 
  -8   9   9      101.41       96.83      3.53 o 
  -7   9   9       69.14       69.66      2.94 o 
  -6   9   9      191.73      185.48      4.47 o 
  -5   9   9      118.22      120.58      3.48 o 
  -4   9   9        0.41        0.88      1.76 o 
  -3   9   9        1.33       -0.81      1.65 o 
  -2   9   9       31.51       39.84      2.62 o 
  -1   9   9        8.95        6.89      1.96 o 
   0   9   9        1.96       -0.10      1.62 o 
   1   9   9       56.65       64.90      3.32 o 
   2   9   9       17.53       16.43      2.00 o 
   3   9   9        5.73        6.30      1.60 o 
   4   9   9      106.11      108.03      3.77 o 
   5   9   9        5.46        4.44      1.72 o 
  -9  10   9       31.33       32.67      3.39 o 
  -8  10   9       10.03        2.84      3.01 o 
  -7  10   9       48.32       55.41      3.30 o 
  -6  10   9      127.55      125.91      4.53 o 
  -5  10   9      133.75      130.11      4.60 o 
  -4  10   9       73.01       66.55      3.36 o 
  -3  10   9        1.57       -1.30      1.79 o 
  -2  10   9      775.28      711.86     14.31 o 
  -1  10   9       41.21       47.09      3.29 o 
   0  10   9       49.64       39.23      3.03 o 
   1  10   9      240.27      233.93      6.50 o 
   2  10   9       27.54       28.62      3.14 o 
   3  10   9        0.00       -1.04      1.82 o 
   4  10   9        8.32       11.87      2.37 o 
  -8  11   9        0.10       -2.97      2.20 o 
  -7  11   9       19.61       18.63      2.95 o 
  -6  11   9        0.35       -0.85      2.17 o 
  -5  11   9       35.74       27.63      2.68 o 
  -4  11   9      285.66      278.57      6.94 o 
  -3  11   9      210.53      193.93      6.44 o 
  -2  11   9      141.86      129.66      5.31 o 
  -1  11   9       26.58       24.19      2.87 o 
   0  11   9      148.17      132.08      5.23 o 
   1  11   9        0.01       -0.64      1.95 o 
   2  11   9        3.95        4.55      2.35 o 
  -6  12   9        0.90        3.75      2.61 o 
  -5  12   9       19.30       17.91      2.94 o 
  -4  12   9        7.53        6.13      2.18 o 
  -3  12   9       86.92       97.99      4.87 o 
  -2  12   9        3.65        8.21      2.98 o 
  -1  12   9      217.62      229.09      7.23 o 
   0  12   9       39.81       56.59      3.81 o 
 -12   0  10       76.12       72.98      4.10 o 
 -10   0  10      669.11      553.60     14.31 o 
  -8   0  10      253.62      285.26      9.18 o 
  -6   0  10     1649.58     1590.33     32.10 o 
  -4   0  10      560.92      569.65     13.22 o 
  -2   0  10      481.10      554.80      9.97 o 
   0   0  10     1060.80     1116.59     42.83 o 
   2   0  10      191.96      185.19      5.57 o 
   4   0  10       12.00       23.30      3.06 o 
   6   0  10      280.16      257.00     10.61 o 
 -13   1  10       34.63       40.07      2.89 o 
 -12   1  10        1.68       -1.19      1.59 o 
 -11   1  10      270.60      238.01      5.45 o 
 -10   1  10        1.81       -0.52      1.65 o 
  -9   1  10       54.68       50.78      2.37 o 
  -8   1  10      284.32      278.37      5.37 o 
  -7   1  10      494.77      511.48      8.01 o 
  -6   1  10       83.34       69.33      2.43 o 
  -5   1  10       42.62       42.25      1.69 o 
  -4   1  10        0.78        0.29      0.77 o 
  -3   1  10       35.93       41.37      1.93 o 
  -2   1  10      938.93     1006.85     11.90 o 
  -1   1  10       61.71       58.79      1.90 o 
   0   1  10       77.68       63.06      1.82 o 
   1   1  10        5.50        8.30      1.13 o 
   2   1  10       40.30       45.41      1.97 o 
   3   1  10      104.62       96.07      3.18 o 
   4   1  10        5.31        5.94      1.41 o 
   5   1  10       25.38       35.66      2.64 o 
   6   1  10      186.65      193.41     12.44 o 
   7   1  10        9.21        4.24      4.56 o 
 -13   2  10        6.29       10.58      2.07 o 
 -12   2  10        1.09       -0.18      1.62 o 
 -11   2  10        7.47        2.88      2.12 o 
 -10   2  10        8.97       14.61      1.82 o 
  -9   2  10       83.99       87.59      3.11 o 
  -8   2  10        8.98        6.95      1.58 o 
  -7   2  10       27.31       31.90      2.02 o 
  -6   2  10      346.42      316.58      7.12 o 
  -5   2  10      395.67      380.59      8.56 o 
  -4   2  10      140.27      137.27      4.17 o 
  -3   2  10      296.22      306.49      5.96 o 
  -2   2  10      194.62      195.90      3.44 o 
  -1   2  10      829.98      862.59     17.82 o 
   0   2  10      247.64      268.02      4.41 o 
   1   2  10       17.01       19.32      1.13 o 
   2   2  10      109.45      122.85      2.96 o 
   3   2  10        0.07        1.09      0.93 o 
   4   2  10        0.44       -0.50      1.19 o 
   5   2  10       78.02       70.31      3.44 o 
   6   2  10      280.61      270.71      7.66 o 
   7   2  10       22.58       21.07      2.60 o 
 -13   3  10      100.31      111.55      4.65 o 
 -12   3  10       58.91       53.81      2.91 o 
 -11   3  10      180.55      166.32      5.01 o 
 -10   3  10        8.99        6.15      1.89 o 
  -9   3  10       34.56       39.28      2.26 o 
  -8   3  10      130.49      127.16      4.12 o 
  -7   3  10       37.01       32.96      2.27 o 
  -6   3  10      248.71      246.43      4.80 o 
  -5   3  10      168.64      166.20      3.63 o 
  -4   3  10      177.34      190.28      4.28 o 
  -3   3  10      170.91      182.23      3.12 o 
  -2   3  10     1280.13     1363.73     21.73 o 
  -1   3  10       73.27       83.86      2.21 o 
   0   3  10        7.96        9.42      1.71 o 
   1   3  10      119.57      128.38      2.73 o 
   2   3  10        5.78        3.74      1.33 o 
   3   3  10      579.90      587.31      8.96 o 
   4   3  10      114.53      120.88      6.25 o 
   5   3  10       27.45       27.03      2.25 o 
   6   3  10       31.64       27.69      2.46 o 
   7   3  10       52.88       66.35      4.64 o 
 -13   4  10       18.20       13.33      3.33 o 
 -12   4  10       38.94       41.73      3.04 o 
 -11   4  10      212.11      223.37      5.39 o 
 -10   4  10        0.59        0.44      1.48 o 
  -9   4  10      238.46      254.18      5.44 o 
  -8   4  10        4.30        2.84      1.50 o 
  -7   4  10        0.01       -0.68      2.70 o 
  -6   4  10      777.81      777.13     11.18 o 
  -5   4  10     3137.99     3135.22     50.01 o 
  -4   4  10      111.55      113.04      2.79 o 
  -3   4  10      109.04      112.36      2.96 o 
  -2   4  10      123.29      107.52      2.91 o 
  -1   4  10      610.04      631.44      8.96 o 
   0   4  10       54.29       50.80      2.86 o 
   1   4  10       54.22       51.61      3.08 o 
   2   4  10        2.53        1.37      0.82 o 
   3   4  10        0.12        0.56      0.88 o 
   4   4  10       39.17       48.48      2.51 o 
   5   4  10       47.94       48.07      4.32 o 
   6   4  10       57.54       68.12      3.46 o 
   7   4  10        2.56       -1.13      1.69 o 
 -12   5  10       22.14       23.45      2.41 o 
 -11   5  10      252.16      271.92      5.56 o 
 -10   5  10       15.38       17.99      2.08 o 
  -9   5  10       16.14       19.13      2.53 o 
  -8   5  10       13.60       16.59      1.86 o 
  -7   5  10      304.76      290.55      5.70 o 
  -6   5  10     1430.69     1435.46     18.95 o 
  -5   5  10       94.29      111.32      2.98 o 
  -4   5  10      202.82      240.75      5.64 o 
  -3   5  10      115.68      107.57      3.25 o 
  -2   5  10        5.62        6.88      1.21 o 
  -1   5  10      156.55      154.39      3.39 o 
   0   5  10     1168.93     1183.67     15.00 o 
   1   5  10        1.40        4.04      0.81 o 
   2   5  10       43.99       50.33      2.12 o 
   3   5  10       51.97       64.04      5.93 o 
   4   5  10       19.78       13.00      3.65 o 
   5   5  10        0.37       -0.13      1.10 o 
   6   5  10       20.90       21.51      2.05 o 
 -12   6  10        2.25       -1.62      1.92 o 
 -11   6  10        0.52        1.58      1.83 o 
 -10   6  10      389.70      413.16      8.47 o 
  -9   6  10       98.53      112.55      3.79 o 
  -8   6  10      429.02      409.98      8.42 o 
  -7   6  10       61.35       66.26      3.25 o 
  -6   6  10      825.51      840.62     13.88 o 
  -5   6  10     1627.40     1574.15     23.29 o 
  -4   6  10      670.95      649.95     11.16 o 
  -3   6  10      318.86      304.80      6.41 o 
  -2   6  10     1579.38     1550.28     31.81 o 
  -1   6  10       59.89       64.50      2.65 o 
   0   6  10       47.56       47.76      1.88 o 
   1   6  10       73.36       63.55      2.61 o 
   2   6  10      174.62      173.47      4.23 o 
   3   6  10       39.42       32.57      5.15 o 
   4   6  10       52.06       46.09      5.66 o 
   5   6  10        4.04        3.06      3.93 o 
   6   6  10       18.26       17.88      5.07 o 
 -11   7  10        3.97        0.86      2.05 o 
 -10   7  10       17.52       17.20      2.17 o 
  -9   7  10      467.48      497.88      8.75 o 
  -8   7  10       27.70       32.20      2.28 o 
  -7   7  10      967.80      967.76     13.93 o 
  -6   7  10       70.63       73.52      2.82 o 
  -5   7  10      108.89      119.50      3.41 o 
  -4   7  10      260.47      254.58      4.60 o 
  -3   7  10      157.93      158.34      3.34 o 
  -2   7  10       24.03       29.47      2.30 o 
  -1   7  10      163.28      175.15      4.53 o 
   0   7  10      231.54      212.23      8.50 o 
   1   7  10      109.68      105.34      3.19 o 
   2   7  10        1.00       -0.23      1.21 o 
   3   7  10      235.51      233.37      7.74 o 
   4   7  10      122.38      115.82      5.21 o 
   5   7  10       53.67       42.98      5.97 o 
 -11   8  10        2.54        3.08      2.14 o 
 -10   8  10       61.28       66.76      3.57 o 
  -9   8  10       47.45       46.81      2.71 o 
  -8   8  10        1.63       -1.03      1.57 o 
  -7   8  10      135.33      148.75      4.16 o 
  -6   8  10       89.48       86.11      3.14 o 
  -5   8  10      131.02      125.56      3.56 o 
  -4   8  10      621.77      635.85     11.31 o 
  -3   8  10      126.92      124.89      5.54 o 
  -2   8  10       35.47       22.99      4.58 o 
  -1   8  10      356.68      349.77      7.10 o 
   0   8  10      115.99       99.37      3.46 o 
   1   8  10       39.13       45.70      2.79 o 
   2   8  10       34.41       40.24      3.25 o 
   3   8  10      263.22      259.38      6.02 o 
   4   8  10      123.30      117.85      5.78 o 
   5   8  10       26.94       28.27      4.07 o 
 -10   9  10       10.99       14.84      2.49 o 
  -9   9  10       43.98       46.09      6.30 o 
  -8   9  10       11.64        8.85      2.94 o 
  -7   9  10        1.13        1.34      3.10 o 
  -6   9  10       55.04       53.94      3.32 o 
  -5   9  10       74.88       80.62      3.66 o 
  -4   9  10     1011.07     1015.39     18.96 o 
  -3   9  10       54.94       45.13      4.22 o 
  -2   9  10      314.20      298.33      7.70 o 
  -1   9  10      116.47       98.17      4.79 o 
   0   9  10       64.94       49.07      3.17 o 
   1   9  10       39.24       28.46      2.78 o 
   2   9  10       53.20       54.68      4.85 o 
   3   9  10      107.30      114.27      3.92 o 
   4   9  10       35.13       29.18      2.06 o 
  -8  10  10       36.89       38.10      3.64 o 
  -7  10  10       30.74       26.58      2.73 o 
  -6  10  10        0.07       -0.46      1.79 o 
  -5  10  10        0.27        0.65      1.84 o 
  -4  10  10        1.80        1.15      3.44 o 
  -3  10  10      103.78      102.01      4.77 o 
  -2  10  10      145.12      171.43      5.99 o 
  -1  10  10      412.41      451.15     10.32 o 
   0  10  10      225.79      205.82      6.31 o 
   1  10  10      119.64      133.86      7.72 o 
   2  10  10       73.88       68.88      9.17 o 
   3  10  10       32.63       42.40      3.18 o 
  -7  11  10       30.86       33.71      3.51 o 
  -6  11  10        1.14        1.44      1.97 o 
  -5  11  10       36.63       42.62      3.68 o 
  -4  11  10        3.27        4.14      2.36 o 
  -3  11  10       10.82       14.77      2.74 o 
  -2  11  10      246.42      259.93      7.69 o 
  -1  11  10       39.69       25.32      2.96 o 
   0  11  10        2.07        2.68      2.38 o 
   1  11  10      112.28      141.23     15.44 o 
  -3  12  10        5.56        7.16      2.67 o 
 -13   0  11      115.28      111.69      6.57 o 
 -11   0  11      382.65      358.30     11.10 o 
  -9   0  11      232.50      175.63      6.84 o 
  -7   0  11      175.94      157.53      6.00 o 
  -5   0  11        7.12        7.37      3.03 o 
  -3   0  11      810.90      792.58     13.88 o 
  -1   0  11      778.23      744.45     16.17 o 
   1   0  11        6.59       10.02      2.59 o 
   3   0  11       11.19       10.18      2.63 o 
   5   0  11        8.45       13.20      3.10 o 
 -13   1  11      203.34      219.18      6.31 o 
 -12   1  11       19.15       19.16      2.50 o 
 -11   1  11       22.00       18.59      2.39 o 
 -10   1  11      449.74      411.61      8.35 o 
  -9   1  11       30.78       34.23      2.15 o 
  -8   1  11       28.47       17.23      1.65 o 
  -7   1  11       15.15       23.27      1.90 o 
  -6   1  11        0.89        1.05      1.10 o 
  -5   1  11      296.78      309.82      5.42 o 
  -4   1  11      222.62      215.15      4.59 o 
  -3   1  11       26.75       26.48      1.29 o 
  -2   1  11        4.20        2.14      0.94 o 
  -1   1  11      336.31      366.48      5.73 o 
   0   1  11      230.36      234.06      4.75 o 
   1   1  11      109.36      112.65      4.23 o 
   2   1  11        4.43        1.82      2.03 o 
   3   1  11       39.59       40.92      2.34 o 
   4   1  11      269.90      270.83      7.51 o 
   5   1  11        7.88        9.50      1.97 o 
   6   1  11       43.46       45.65      3.23 o 
 -13   2  11        0.49        3.20      2.23 o 
 -12   2  11      198.58      187.17      5.64 o 
 -11   2  11       33.91       41.44      2.92 o 
 -10   2  11      221.44      207.72      5.01 o 
  -9   2  11      238.27      191.41      4.60 o 
  -8   2  11       67.93       81.97      2.91 o 
  -7   2  11      101.51      103.20      3.08 o 
  -6   2  11       35.89       39.95      2.70 o 
  -5   2  11     1184.65     1149.38     17.56 o 
  -4   2  11       53.54       49.28      1.79 o 
  -3   2  11      304.12      321.51      4.75 o 
  -2   2  11      769.17      792.53     15.15 o 
  -1   2  11      148.71      156.88      3.35 o 
   0   2  11      143.64      163.55      4.21 o 
   1   2  11      512.16      505.91      9.37 o 
   2   2  11        1.44        3.50      1.28 o 
   3   2  11      148.22      140.93      4.07 o 
   4   2  11       24.86       30.03      2.41 o 
   5   2  11        0.05       -0.29      1.53 o 
   6   2  11       45.88       53.66      3.48 o 
 -13   3  11        4.39        3.06      1.93 o 
 -12   3  11        9.13        9.42      1.99 o 
 -11   3  11        4.19        5.06      1.81 o 
 -10   3  11        0.25       -0.43      1.70 o 
  -9   3  11      173.26      161.31      4.73 o 
  -8   3  11       36.60       41.33      2.50 o 
  -7   3  11      350.00      329.67      6.05 o 
  -6   3  11       50.19       46.35      3.31 o 
  -5   3  11      542.38      542.41     12.68 o 
  -4   3  11      742.35      763.97      9.73 o 
  -3   3  11        5.00        5.08      2.15 o 
  -2   3  11      332.64      352.19      6.84 o 
  -1   3  11       78.04       82.43      3.94 o 
   0   3  11        3.99        3.78      1.25 o 
   1   3  11       51.22       53.84      2.59 o 
   2   3  11      101.41      114.02      3.45 o 
   3   3  11       97.93      100.51      3.97 o 
   4   3  11        0.61       -0.17      2.34 o 
   5   3  11        0.42        0.65      1.53 o 
   6   3  11        5.79        7.39      1.90 o 
 -12   4  11       15.10       20.84      2.80 o 
 -11   4  11       10.94        8.19      2.18 o 
 -10   4  11      226.83      243.30      5.72 o 
  -9   4  11      388.51      386.11      7.17 o 
  -8   4  11      521.58      532.26      8.75 o 
  -7   4  11      180.11      175.49      4.23 o 
  -6   4  11      387.45      378.12      6.59 o 
  -5   4  11     1874.96     1847.09     30.53 o 
  -4   4  11        0.80        1.73      1.07 o 
  -3   4  11       41.93       50.62      3.95 o 
  -2   4  11       84.64       82.84      3.37 o 
  -1   4  11       19.14       14.66      1.42 o 
   0   4  11       32.58       27.64      2.38 o 
   1   4  11      628.06      609.36     10.80 o 
   2   4  11       25.37       19.86      1.89 o 
   3   4  11       23.77       22.46      1.95 o 
   4   4  11      262.58      271.33      7.19 o 
   5   4  11        0.24       -0.57      1.40 o 
   6   4  11        1.63        1.43      1.67 o 
 -12   5  11       44.34       50.25      3.02 o 
 -11   5  11       92.94       97.50      4.29 o 
 -10   5  11      125.70      130.13      4.77 o 
  -9   5  11        5.07        5.67      1.93 o 
  -8   5  11      407.25      427.50      9.94 o 
  -7   5  11       32.83       32.74      2.55 o 
  -6   5  11      105.34      108.32      3.95 o 
  -5   5  11     4476.98     4483.20     60.96 o 
  -4   5  11     2485.16     2480.65     39.99 o 
  -3   5  11      218.10      224.33      6.00 o 
  -2   5  11      109.18      104.09      3.97 o 
  -1   5  11      707.01      690.31     12.78 o 
   0   5  11      276.84      252.48      7.09 o 
   1   5  11       18.50       19.76      1.99 o 
   2   5  11       82.48       75.32      6.80 o 
   3   5  11      163.97      176.44      5.15 o 
   4   5  11       58.53       56.72      2.71 o 
   5   5  11        3.56        7.53      1.48 o 
 -11   6  11       62.17       64.60      3.21 o 
 -10   6  11       63.30       66.44      3.56 o 
  -9   6  11      155.77      155.15      5.04 o 
  -8   6  11       22.95       28.00      2.58 o 
  -7   6  11       77.62       83.30      3.66 o 
  -6   6  11      329.62      337.11      7.27 o 
  -5   6  11      237.10      219.09      6.32 o 
  -4   6  11      481.61      492.26     10.51 o 
  -3   6  11       90.29       88.50      5.23 o 
  -2   6  11      309.35      302.34      7.68 o 
  -1   6  11        1.41       -1.15      1.49 o 
   0   6  11      128.95      126.01      5.29 o 
   1   6  11       93.71       74.84      3.49 o 
   2   6  11       30.03       17.57      1.84 o 
   3   6  11      723.57      760.09     26.31 o 
   4   6  11       15.32       20.55      4.68 o 
   5   6  11      140.90      140.32      9.78 o 
 -11   7  11        1.24        1.06      2.10 o 
 -10   7  11      140.00      143.12      4.55 o 
  -9   7  11       86.68       96.52      3.69 o 
  -8   7  11      145.43      158.57      4.38 o 
  -7   7  11       59.74       69.85      2.95 o 
  -6   7  11       42.38       47.29      3.14 o 
  -5   7  11       58.68       58.88      2.74 o 
  -4   7  11      590.71      602.84     10.19 o 
  -3   7  11        4.05        2.96      2.30 o 
  -2   7  11      449.18      432.56      9.44 o 
  -1   7  11      137.19      139.95      4.70 o 
   0   7  11      550.15      506.29     12.29 o 
   1   7  11       12.62       11.82      5.03 o 
   2   7  11       12.81       18.27      2.02 o 
   3   7  11      178.83      167.72     10.30 o 
   4   7  11        0.14        5.23      4.28 o 
 -10   8  11      111.60      110.95      4.53 o 
  -9   8  11        6.39        7.06      1.88 o 
  -8   8  11        3.88        3.50      1.68 o 
  -7   8  11        6.07        6.53      1.83 o 
  -6   8  11       75.99       81.39      4.21 o 
  -5   8  11      454.40      473.57     10.73 o 
  -4   8  11      298.03      285.79      7.66 o 
  -3   8  11       40.85       35.54      2.94 o 
  -2   8  11      163.33      154.83      5.22 o 
  -1   8  11        0.25       -1.16      1.43 o 
   0   8  11      739.60      723.33     13.75 o 
   1   8  11      108.23      100.99      3.92 o 
   2   8  11      198.56      177.15      4.86 o 
   3   8  11        6.84        6.82      5.03 o 
  -9   9  11       41.21       46.02      3.98 o 
  -8   9  11       21.50       18.39      2.58 o 
  -7   9  11      144.71      151.30      5.89 o 
  -6   9  11       38.51       38.05      3.25 o 
  -5   9  11       15.30       17.63      2.92 o 
  -4   9  11       58.63       68.16      5.86 o 
  -3   9  11       48.90       45.91      5.14 o 
  -2   9  11      122.15      137.90      5.21 o 
  -1   9  11        0.23        1.74      2.18 o 
   0   9  11       12.77       14.49      2.52 o 
   1   9  11        7.02        7.62      2.17 o 
   2   9  11        9.20       12.51      1.92 o 
  -8  10  11       83.98       88.49      4.92 o 
  -7  10  11       76.78       78.47      4.57 o 
  -6  10  11        3.71        1.32      2.27 o 
  -5  10  11       52.28       50.93      5.60 o 
  -4  10  11       99.24      103.74      4.85 o 
  -3  10  11       23.28       20.02      3.66 o 
  -2  10  11      430.76      431.63     10.19 o 
  -1  10  11       42.30       34.88      3.58 o 
   0  10  11        0.42        0.70      2.22 o 
   1  10  11      213.27      214.56      7.40 o 
  -5  11  11       19.35       14.75      2.93 o 
  -4  11  11       50.23       52.40      3.88 o 
  -3  11  11       40.85       41.83      3.55 o 
  -2  11  11       26.84       24.17      3.02 o 
  -1  11  11       51.10       51.46      5.56 o 
 -12   0  12      171.84      176.07      7.72 o 
 -10   0  12       78.84       83.94      5.22 o 
  -8   0  12        2.60        0.66      2.00 o 
  -6   0  12        3.52        1.33      2.40 o 
  -4   0  12       26.25       23.30      3.54 o 
  -2   0  12      691.54      696.22     22.11 o 
   0   0  12      481.26      488.85     16.44 o 
   2   0  12      506.24      510.86     16.99 o 
   4   0  12       41.07       39.92      4.28 o 
 -12   1  12       21.81       20.17      2.57 o 
 -11   1  12       22.10       19.75      3.00 o 
 -10   1  12       44.62       41.68      2.92 o 
  -9   1  12      554.61      476.77      9.13 o 
  -8   1  12        6.96        5.21      1.60 o 
  -7   1  12      126.32       95.22      3.39 o 
  -6   1  12       40.49       35.99      2.12 o 
  -5   1  12        0.22       -0.15      1.10 o 
  -4   1  12       97.59       97.30      2.98 o 
  -3   1  12      156.43      150.36      5.45 o 
  -2   1  12      826.25      769.61     16.97 o 
  -1   1  12       15.86       12.78      2.12 o 
   0   1  12      421.10      424.45     10.40 o 
   1   1  12      263.52      246.94      7.05 o 
   2   1  12       86.23       87.59      3.43 o 
   3   1  12      286.82      285.88      8.96 o 
   4   1  12       44.55       42.24      4.16 o 
   5   1  12       39.42       49.50      7.35 o 
 -12   2  12       73.83       71.03      3.69 o 
 -11   2  12      112.94      120.61      4.54 o 
 -10   2  12        5.90        5.05      2.38 o 
  -9   2  12       16.34       18.17      2.07 o 
  -8   2  12      212.41      191.59      5.01 o 
  -7   2  12      142.77      126.18      3.86 o 
  -6   2  12       58.79       67.23      3.59 o 
  -5   2  12       96.37       86.82      4.98 o 
  -4   2  12       35.29       40.16      5.84 o 
  -3   2  12      793.10      748.77     20.39 o 
  -2   2  12     1573.74     1565.90     31.59 o 
  -1   2  12      102.62      107.60      4.52 o 
   0   2  12      299.06      292.58      7.91 o 
   1   2  12        4.46        4.72      1.77 o 
   2   2  12       13.75       12.01      3.44 o 
   3   2  12        1.14       -0.97      1.89 o 
   4   2  12       99.46      102.85      9.59 o 
   5   2  12        0.84       -0.48      1.89 o 
 -12   3  12       35.68       51.50      3.91 o 
 -11   3  12        0.51       -1.76      2.15 o 
 -10   3  12       23.93       24.91      2.85 o 
  -9   3  12      213.37      196.80      6.21 o 
  -8   3  12        3.85        0.62      2.53 o 
  -7   3  12        0.53        4.64      2.34 o 
  -6   3  12       19.71       22.75      4.97 o 
  -5   3  12      237.14      245.43      7.99 o 
  -4   3  12      329.76      322.45     12.34 o 
  -3   3  12      310.20      297.24      7.59 o 
  -2   3  12       17.82       16.26      2.73 o 
  -1   3  12        0.11        1.04      1.67 o 
   0   3  12       15.02       14.87      2.11 o 
   1   3  12        5.74        2.37      2.14 o 
   2   3  12       19.48       17.86      2.08 o 
   3   3  12       21.16       24.71      2.42 o 
   4   3  12        2.52        1.37      2.79 o 
   5   3  12        0.01       -0.26      1.61 o 
 -12   4  12        0.01       -0.99      2.50 o 
 -11   4  12        8.81        7.66      4.07 o 
 -10   4  12      216.71      212.26     14.23 o 
  -9   4  12       18.61       20.94      5.42 o 
  -8   4  12        0.00       -2.84      1.90 o 
  -7   4  12      262.51      252.17      7.02 o 
  -6   4  12      248.64      263.27      7.01 o 
  -5   4  12      105.19      105.82      4.33 o 
  -4   4  12      385.18      378.24      8.52 o 
  -3   4  12      443.72      443.48     11.87 o 
  -2   4  12     1076.21     1029.72     32.08 o 
  -1   4  12      664.42      686.81     23.13 o 
   0   4  12      127.09      129.01      6.31 o 
   1   4  12       60.13       59.33      3.29 o 
   2   4  12      552.38      532.67     12.32 o 
   3   4  12      423.26      401.16      9.86 o 
   4   4  12       25.87       27.59      2.34 o 
   5   4  12       39.42       46.90      3.00 o 
 -11   5  12      101.26       89.47      4.79 o 
 -10   5  12      125.96      126.81      5.54 o 
  -9   5  12        5.37        9.72      2.54 o 
  -8   5  12       25.33       23.72      2.75 o 
  -7   5  12       10.99        9.62      2.36 o 
  -6   5  12      260.89      255.05      7.70 o 
  -5   5  12      577.11      573.12     11.84 o 
  -4   5  12     1872.89     1902.29     32.54 o 
  -3   5  12        2.04        3.45      1.93 o 
  -2   5  12      889.75      926.38     21.30 o 
  -1   5  12        0.50        1.27      1.98 o 
   0   5  12      108.60      119.83      4.81 o 
   1   5  12      136.93      143.91      5.07 o 
   2   5  12       58.27       57.87      3.16 o 
   3   5  12      197.70      182.00      5.55 o 
   4   5  12       52.18       51.95      2.91 o 
 -11   6  12       62.95       74.53      3.95 o 
 -10   6  12       64.10       75.33      4.52 o 
  -9   6  12      204.40      223.25      7.15 o 
  -8   6  12      169.38      181.74      6.98 o 
  -7   6  12        7.76        8.75      2.34 o 
  -6   6  12       39.56       39.87      3.08 o 
  -5   6  12      169.03      177.99      5.76 o 
  -4   6  12       17.36       23.10      2.63 o 
  -3   6  12      784.90      827.43     15.94 o 
  -2   6  12       21.10       26.88      2.96 o 
  -1   6  12       44.36       44.62      3.20 o 
   0   6  12      167.18      163.78      5.78 o 
   1   6  12       13.47       10.46      2.22 o 
   2   6  12       21.52       18.11      4.71 o 
   3   6  12       24.50       37.77      4.44 o 
   4   6  12        2.37       -1.38      4.01 o 
 -10   7  12        0.26       -1.08      2.01 o 
  -9   7  12       93.41       94.58      4.04 o 
  -8   7  12        1.61        1.92      1.81 o 
  -7   7  12        1.26        1.47      2.16 o 
  -6   7  12       19.69       22.98      2.85 o 
  -5   7  12      217.49      221.62      6.71 o 
  -4   7  12      757.21      771.57     15.04 o 
  -3   7  12      152.91      173.75      5.78 o 
  -2   7  12        5.97        6.14      2.27 o 
  -1   7  12      141.74      133.86      5.51 o 
   0   7  12        0.35       -2.56      1.71 o 
   1   7  12       68.60       65.96      3.59 o 
   2   7  12      105.80      113.88      4.39 o 
   3   7  12      180.78      178.88     11.12 o 
  -9   8  12        0.12       -0.30      2.44 o 
  -8   8  12       86.50       92.57      4.82 o 
  -7   8  12      195.51      210.04      6.95 o 
  -6   8  12      160.26      170.83      6.12 o 
  -5   8  12      342.27      352.91      9.01 o 
  -4   8  12        0.74       -1.27      2.02 o 
  -3   8  12       23.55       26.45      3.40 o 
  -2   8  12        6.31        9.18      2.58 o 
  -1   8  12      166.20      182.68      6.70 o 
   0   8  12       30.67       27.02      3.34 o 
   1   8  12       32.41       33.24      2.86 o 
   2   8  12        0.31       -0.20      2.46 o 
  -8   9  12       51.12       56.85      4.16 o 
  -7   9  12        1.38        0.89      2.27 o 
  -6   9  12        0.06       -1.93      2.11 o 
  -5   9  12       82.40       83.72      8.49 o 
  -4   9  12       67.38       75.90      5.52 o 
  -3   9  12       28.85       29.02      3.03 o 
  -2   9  12      419.37      444.01     15.65 o 
  -1   9  12      101.97      101.02      5.20 o 
   0   9  12       36.51       42.57      3.49 o 
   1   9  12       23.91       15.51      2.51 o 
  -6  10  12       31.19       34.94      3.42 o 
  -5  10  12       69.05       80.84      4.52 o 
  -4  10  12       20.82       26.01      3.11 o 
  -3  10  12        3.46        5.78      2.81 o 
  -2  10  12      226.89      263.06      8.92 o 
  -1  10  12        7.69        9.90      2.72 o 
 -11   0  13      145.27      136.75      6.75 o 
  -9   0  13       41.45       41.74      3.82 o 
  -7   0  13      556.88      485.39     18.25 o 
  -5   0  13      297.60      283.75     12.19 o 
  -3   0  13     1045.14     1017.89     30.97 o 
  -1   0  13      148.28      137.74      7.47 o 
   1   0  13      387.51      363.15     13.56 o 
   3   0  13       12.17       16.70      3.65 o 
 -12   1  13       50.84       60.56      5.93 o 
 -11   1  13       13.80       10.50      2.55 o 
 -10   1  13      125.24      125.68      5.29 o 
  -9   1  13       78.81       74.01      3.99 o 
  -8   1  13       15.18       19.52      2.50 o 
  -7   1  13       45.61       42.91      2.96 o 
  -6   1  13        0.83        4.59      2.16 o 
  -5   1  13       41.62       33.69      3.10 o 
  -4   1  13       13.57       10.81      2.26 o 
  -3   1  13      252.91      239.62      7.49 o 
  -2   1  13      118.20      116.10      5.17 o 
  -1   1  13       47.06       42.37      3.06 o 
   0   1  13      618.53      647.29     14.84 o 
   1   1  13      553.56      564.28     13.27 o 
   2   1  13      133.63      113.98      4.79 o 
   3   1  13       41.26       38.16      3.14 o 
   4   1  13      127.83      122.06      5.15 o 
 -12   2  13        4.58        3.01      2.51 o 
 -11   2  13       12.18       15.98      2.81 o 
 -10   2  13        0.49        1.51      2.12 o 
  -9   2  13       16.92       16.81      2.62 o 
  -8   2  13        7.61        3.51      2.04 o 
  -7   2  13      570.60      491.09     14.12 o 
  -6   2  13       58.70       48.61      2.96 o 
  -5   2  13        4.58        7.11      2.31 o 
  -4   2  13      104.87      103.66      4.86 o 
  -3   2  13      420.57      413.95     10.83 o 
  -2   2  13      425.17      406.86     10.61 o 
  -1   2  13      224.31      222.46      7.02 o 
   0   2  13       90.00       90.44      4.38 o 
   1   2  13        0.28        1.69      1.90 o 
   2   2  13       25.14       31.35      5.21 o 
   3   2  13       31.76       36.84      4.07 o 
   4   2  13       12.58       13.19      2.36 o 
 -11   3  13        0.21       -2.22      2.12 o 
 -10   3  13        0.88        1.15      2.26 o 
  -9   3  13        0.79       -0.33      2.11 o 
  -8   3  13       75.35       79.74      4.10 o 
  -7   3  13      214.13      195.74      6.09 o 
  -6   3  13       61.73       56.34      3.28 o 
  -5   3  13      508.17      498.56     10.51 o 
  -4   3  13      578.96      554.75     13.73 o 
  -3   3  13      476.94      464.66     11.87 o 
  -2   3  13       96.78      105.74      4.81 o 
  -1   3  13      181.86      169.83      5.96 o 
   0   3  13      233.52      230.94      8.72 o 
   1   3  13       33.99       34.42      2.76 o 
   2   3  13        1.22        0.00      1.69 o 
   3   3  13       55.84       53.16      3.34 o 
   4   3  13       35.92       36.16      3.26 o 
 -11   4  13        0.02       -1.47      2.37 o 
 -10   4  13       99.70       94.15     13.08 o 
  -9   4  13        8.06       11.93      3.40 o 
  -8   4  13       79.69       89.09      5.47 o 
  -7   4  13       99.81      108.09      5.87 o 
  -6   4  13       55.80       56.47      4.23 o 
  -5   4  13      620.42      638.77     15.79 o 
  -4   4  13       21.72       17.13      4.56 o 
  -3   4  13      134.58      153.69      9.31 o 
  -2   4  13       99.97       99.45      7.11 o 
  -1   4  13       76.35       68.30      3.88 o 
   0   4  13      140.97      149.17      5.56 o 
   1   4  13       90.29       95.16      4.27 o 
   2   4  13       19.24       19.80      2.27 o 
   3   4  13       34.10       39.60      2.80 o 
 -11   5  13        5.39        1.15      3.27 o 
 -10   5  13        9.05       11.72      2.79 o 
  -9   5  13       94.33      102.60      5.02 o 
  -8   5  13      176.74      197.31      6.47 o 
  -7   5  13      139.71      152.25      5.61 o 
  -6   5  13       34.71       33.26      2.88 o 
  -5   5  13      101.14       90.33      4.24 o 
  -4   5  13       19.00       16.87      5.17 o 
  -3   5  13       81.66       73.12      4.42 o 
  -2   5  13       18.46       19.81      4.58 o 
  -1   5  13       71.13       59.96      6.21 o 
   0   5  13        7.74       10.64      2.17 o 
   1   5  13       56.34       62.33      3.58 o 
   2   5  13       14.31       14.78      2.09 o 
   3   5  13       65.60       65.67      3.40 o 
 -10   6  13        0.04        4.18      2.64 o 
  -9   6  13       40.58       38.50      3.56 o 
  -8   6  13      326.79      342.79      9.07 o 
  -7   6  13       98.44       87.49      4.52 o 
  -6   6  13       55.41       52.60      3.49 o 
  -5   6  13      337.12      349.54     15.06 o 
  -4   6  13      270.35      263.46     11.93 o 
  -3   6  13        9.39       13.84      2.79 o 
  -2   6  13      155.06      181.89      6.69 o 
  -1   6  13      255.34      258.84     10.38 o 
   0   6  13      304.05      296.81      8.88 o 
   1   6  13       46.07       46.48      6.21 o 
   2   6  13      101.00       92.02      4.06 o 
  -9   7  13       15.73       17.48      3.20 o 
  -8   7  13       84.19       89.80      5.73 o 
  -7   7  13       16.37       14.05      2.74 o 
  -6   7  13       35.22       39.17      3.31 o 
  -5   7  13        7.53        2.72      2.28 o 
  -4   7  13      186.56      173.05      7.02 o 
  -3   7  13       19.67       20.62      3.02 o 
  -2   7  13        1.22       -1.41      2.11 o 
  -1   7  13      189.73      203.44     11.36 o 
   0   7  13       32.28       29.99      2.89 o 
   1   7  13        6.44        7.00      1.96 o 
  -8   8  13        5.64        4.35      2.62 o 
  -7   8  13       92.82       95.76      5.94 o 
  -6   8  13       58.88       54.92      3.84 o 
  -5   8  13       38.46       46.22      3.56 o 
  -4   8  13       61.20       71.02      4.75 o 
  -3   8  13       99.53       98.74      5.40 o 
  -2   8  13       12.59       14.60      2.91 o 
  -1   8  13       22.58       27.50      3.69 o 
   0   8  13      168.22      155.18      6.00 o 
  -6   9  13        0.11        2.07      2.35 o 
  -5   9  13        0.35        5.14      2.79 o 
  -4   9  13       16.91       16.09      3.25 o 
  -3   9  13        0.86        0.82      2.44 o 
  -2   9  13       13.96       16.95      3.52 o 
 -10   0  14      172.25      161.67     10.49 o 
  -8   0  14       15.22        6.95      3.97 o 
  -6   0  14       93.12       87.78      7.03 o 
  -4   0  14      802.14      754.65     24.70 o 
  -2   0  14       24.34       38.35      4.48 o 
   0   0  14      675.69      681.59     22.34 o 
   2   0  14     1017.62     1097.72     33.09 o 
 -11   1  14       52.34       52.16      6.27 o 
 -10   1  14       68.01       68.37      5.01 o 
  -9   1  14      336.09      344.97     14.45 o 
  -8   1  14      122.01      122.26      6.03 o 
  -7   1  14      334.52      294.72      9.46 o 
  -6   1  14      161.64      151.73      6.47 o 
  -5   1  14      156.25      157.33      6.38 o 
  -4   1  14       30.77       30.43      3.10 o 
  -3   1  14       63.01       63.93      6.19 o 
  -2   1  14       60.49       64.51      4.20 o 
  -1   1  14      355.67      390.76     10.46 o 
   0   1  14      470.71      473.59     11.95 o 
   1   1  14      175.15      166.78      6.20 o 
   2   1  14      223.10      234.31      7.53 o 
   3   1  14       49.91       50.60      3.65 o 
 -11   2  14       18.14       16.09      3.58 o 
 -10   2  14        0.43        1.03      2.79 o 
  -9   2  14      182.09      170.19      7.57 o 
  -8   2  14       38.72       40.34      7.45 o 
  -7   2  14       51.03       49.45      5.15 o 
  -6   2  14        0.87       -0.13      2.11 o 
  -5   2  14       73.97       70.42      4.47 o 
  -4   2  14       15.13       13.07      4.16 o 
  -3   2  14      308.09      322.13      9.30 o 
  -2   2  14      160.08      154.12      7.98 o 
  -1   2  14      582.47      581.59     13.98 o 
   0   2  14      757.18      750.22     17.03 o 
   1   2  14       30.88       33.07      3.00 o 
   2   2  14      480.52      483.12     12.07 o 
   3   2  14        6.91        4.51      2.13 o 
 -11   3  14        3.35        6.00      3.36 o 
 -10   3  14        7.68        6.83      3.05 o 
  -9   3  14      103.56       91.42      8.82 o 
  -8   3  14       82.02       95.12      5.56 o 
  -7   3  14      349.65      343.77     16.04 o 
  -6   3  14        4.37        3.95      2.42 o 
  -5   3  14      112.18      122.80      5.78 o 
  -4   3  14        2.03        1.57      2.22 o 
  -3   3  14        0.92        1.93      2.10 o 
  -2   3  14      357.74      370.63     10.20 o 
  -1   3  14      387.64      404.97     10.71 o 
   0   3  14       48.42       49.76      7.86 o 
   1   3  14        0.00        0.61      1.83 o 
   2   3  14       21.28       19.25      2.57 o 
 -10   4  14       98.88      101.76      5.12 o 
  -9   4  14       35.02       35.54      4.27 o 
  -8   4  14      173.39      162.66      7.40 o 
  -7   4  14       58.20       65.68      4.62 o 
  -6   4  14        3.06        2.16      2.41 o 
  -5   4  14      122.62      100.97      9.94 o 
  -4   4  14      153.82      153.41      6.39 o 
  -3   4  14        6.88        6.31      2.32 o 
  -2   4  14      217.81      246.31     14.31 o 
  -1   4  14      130.22      138.47      7.49 o 
   0   4  14        0.13       -2.71      1.81 o 
   1   4  14        0.23       -2.29      1.68 o 
   2   4  14       12.45        7.21      2.06 o 
 -10   5  14       10.03       18.00      3.94 o 
  -9   5  14      160.11      162.51      7.81 o 
  -8   5  14        7.39        5.26      4.40 o 
  -7   5  14       85.75       83.54      7.70 o 
  -6   5  14       35.13       29.71      3.56 o 
  -5   5  14       66.26       57.60      6.64 o 
  -4   5  14        0.75        6.48      3.85 o 
  -3   5  14      143.20      165.36     10.06 o 
  -2   5  14      305.87      322.57      9.51 o 
  -1   5  14       88.81       89.73      4.68 o 
   0   5  14       16.70       20.39      4.18 o 
   1   5  14       29.94       27.99      2.72 o 
  -9   6  14        0.68        1.49      2.92 o 
  -8   6  14        9.36        8.81      3.32 o 
  -7   6  14       66.39       66.94      4.88 o 
  -6   6  14      343.03      341.84     10.68 o 
  -5   6  14       42.35       41.91      3.99 o 
  -4   6  14        1.09        0.93      2.40 o 
  -3   6  14      224.24      224.31      7.87 o 
  -2   6  14       22.19       26.80      3.14 o 
  -1   6  14       68.64       77.95      7.54 o 
   0   6  14        0.68       -1.73      1.86 o 
   1   6  14        0.01       -2.09      1.74 o 
  -8   7  14       87.39       90.72      5.87 o 
  -7   7  14      316.61      344.24     11.19 o 
  -6   7  14        4.02        7.15      2.87 o 
  -5   7  14       61.26       68.39      9.15 o 
  -4   7  14       84.73       90.84      5.56 o 
  -3   7  14       43.91       49.85      4.03 o 
  -2   7  14      487.37      475.81     12.71 o 
  -1   7  14       30.92       35.07      3.31 o 
  -6   8  14        0.10       -2.95      2.47 o 
  -5   8  14        0.01        0.25      2.59 o 
  -4   8  14       17.13       21.98      3.40 o 
  -3   8  14        3.06        2.37      3.04 o 
  -9   0  15       61.95       46.91      6.21 o 
  -7   0  15        6.69        9.86      3.97 o 
  -5   0  15      516.60      455.76     17.50 o 
  -3   0  15      481.04      461.67     17.22 o 
  -1   0  15     1054.17     1023.52     31.67 o 
   1   0  15       10.73       10.33      3.54 o 
 -10   1  15        5.73        7.21      3.26 o 
  -9   1  15        0.48        0.53      2.59 o 
  -8   1  15        6.70       15.86      3.24 o 
  -7   1  15       91.85      100.27      5.77 o 
  -6   1  15      167.71      153.17      6.64 o 
  -5   1  15        3.83        3.56      2.41 o 
  -4   1  15       25.84       30.20      3.19 o 
  -3   1  15        1.05        2.66      2.17 o 
  -2   1  15       16.45       17.17      2.61 o 
  -1   1  15      109.40      115.64      5.48 o 
   0   1  15      144.92      160.69      6.30 o 
   1   1  15        3.75        9.74      2.52 o 
 -10   2  15       19.73       17.37      3.58 o 
  -9   2  15        0.05       -3.77      2.53 o 
  -8   2  15       25.27       25.70      3.68 o 
  -7   2  15      160.65      166.45      7.16 o 
  -6   2  15       21.26       14.72      2.96 o 
  -5   2  15      177.03      168.12      6.90 o 
  -4   2  15        1.22       -3.12      2.08 o 
  -3   2  15        3.90        3.88      2.25 o 
  -2   2  15      102.14      103.90     10.20 o 
  -1   2  15       25.72       25.53      3.52 o 
   0   2  15       96.21      130.83      8.78 o 
   1   2  15      155.68      162.88      6.21 o 
 -10   3  15      149.17      129.23      7.10 o 
  -9   3  15       36.02       26.31      3.83 o 
  -8   3  15       81.18       82.40      5.38 o 
  -7   3  15        3.44        7.35      2.90 o 
  -6   3  15      461.86      484.24     14.74 o 
  -5   3  15        1.45       -1.42      2.12 o 
  -4   3  15       19.38       19.67      2.96 o 
  -3   3  15       15.41       13.07      2.68 o 
  -2   3  15       93.12      106.60      5.13 o 
  -1   3  15        5.36        6.07      2.29 o 
   0   3  15        1.67        0.72      1.97 o 
   1   3  15       24.21       27.06      2.97 o 
  -9   4  15      115.35      142.87      7.31 o 
  -8   4  15       31.83       37.29      8.03 o 
  -7   4  15      107.72      112.33      6.00 o 
  -6   4  15       20.98       17.10      3.10 o 
  -5   4  15      149.23      151.06      6.68 o 
  -4   4  15        0.17       -3.63      4.87 o 
  -3   4  15        1.42        0.49      2.38 o 
  -2   4  15        3.21        0.34      6.09 o 
  -1   4  15        1.50        3.24      3.20 o 
   0   4  15      119.72      136.20      6.72 o 
  -8   5  15        3.96        6.76      4.56 o 
  -7   5  15       14.35       10.80      4.71 o 
  -6   5  15      186.35      176.60     11.04 o 
  -5   5  15        8.02       15.77      3.54 o 
  -4   5  15       17.63       18.57      2.99 o 
  -3   5  15        4.22        3.27      2.38 o 
  -2   5  15      218.92      227.73      7.90 o 
  -1   5  15       11.65       13.10      3.89 o 
  -7   6  15       84.22       88.60      5.66 o 
  -6   6  15       29.13       33.75      7.39 o 
  -5   6  15      209.48      220.39     12.73 o 
  -4   6  15       13.31       11.87      4.71 o 
  -3   6  15      141.23      155.88     10.49 o 
  -2   6  15       74.89       92.83      5.15 o 
  -8   0  16       34.10       31.67      5.66 o 
  -6   0  16        1.70        3.03      3.93 o 
  -4   0  16      220.92      216.85     11.08 o 
  -2   0  16      109.93      111.79      7.74 o 
  -8   1  16       56.92       67.81      5.70 o 
  -7   1  16       82.47       74.61      5.00 o 
  -6   1  16       21.04       26.25      3.44 o 
  -5   1  16       69.93       60.87      4.47 o 
  -4   1  16        0.84        1.94      2.32 o 
  -3   1  16       75.89       74.19     11.47 o 
  -2   1  16        1.31        0.42      2.22 o 
  -1   1  16      143.36      143.97      6.15 o 
  -8   2  16        3.95        8.21      3.22 o 
  -7   2  16       38.71       42.80      4.20 o 
  -6   2  16       97.13      105.78      5.84 o 
  -5   2  16        2.19        7.15      2.71 o 
  -4   2  16        2.16        2.91      2.48 o 
  -3   2  16       60.05       59.06      4.19 o 
  -2   2  16        0.88       -1.91      3.06 o 
  -1   2  16        1.14        0.50      2.12 o 
  -8   3  16        3.75        4.15      2.88 o 
  -7   3  16       31.96       32.40      4.32 o 
  -6   3  16        0.01        0.51      2.59 o 
  -5   3  16        1.05        3.40      2.87 o 
  -4   3  16        0.09       -1.57      2.27 o 
  -3   3  16      242.45      238.59      8.26 o 
  -2   3  16       16.08       13.19      2.75 o 
  -7   4  16      130.62      138.55      6.84 o 
  -6   4  16       57.78       57.63      4.58 o 
  -5   4  16        1.12       -0.07      2.46 o 
  -4   4  16       69.99       70.66      4.75 o 
  -3   4  16        8.43        7.02      2.63 o 
                                                 
